# Supplementary material for: Zebrafish do not have a calprotectin ortholog
Source: PLoS One. 2025 May 2;20(5):e0322649. doi: 10.1371/journal.pone.0322649 (PMC12047837; doi:10.1371/journal.pone.0322649)
Supplement: S1 File — (XLSX) [file pone.0322649.s011.xlsx]

## Sheet:  protein conc
	Bradford Assay (for 3 mL solutions)
	Plate1	1.3	PlateFormat	Endpoint	Absorbance	Raw	FALSE
	Temperature(¡C)	1	2	3	4	5	6		Conc	Abs		Unkowns	S100	mg/mL	mol weight (g/mol)	[dimer] (uM)		to get 3 mL at 5 uM
	26	1.3711	1.3926	1.363	0.0328	0.033	0.0347		1.5	1.37557						c1		c1	v1	v-h2o	c2	v2
		1.1974	1.1497	1.1066	0.0346	0.034	0.0344		1	1.15123
		1.0107	1.0051	0.9715	0.6833	0.688	0.672		0.75	0.995767		0.6811	hA9	0.279256	26433.8	10.5643	hA9	10.5643	1419.87	1580.13	5	3000
		0.8388	0.8612	0.7982	0.6751	0.6866	0.6619		0.5	0.832733		0.674533	zA10b	0.269328	22683.9	11.8731	zA10b	11.8731	1263.36	1736.64	5	3000
		0.682	0.6733	0.6672	0.6589	0.6526	0.6468		0.25	0.674167		0.652767	zA1	0.236418	21945.1	10.7732	zA1	10.7732	1392.35	1607.65	5	3000
		0.5718	0.5628	0.5581	0.6405	0.6416	0.6376		0.125	0.564233		0.6399	zW	0.216964	24321.3	8.92074	zW	8.92074	1681.47	1318.53	5	3000
		0.4106	0.4127	0.4128	0.6762	0.681	0.6744		0	0.412033		0.6772	zICN	0.27336	21184.4	12.9038	zICN	12.9038	1162.44	1837.56	5	3000

## Sheet: CD-hA9
TITLE	buffer-CD-Ca	buffer-CD-Ca-EDTA		Correct for concentration
DATA TYPE				uM	10.5643
ORIGIN	JASCO	JASCO		# aa	228
OWNER
DATE	23/11/03	23/11/03
TIME	13:41:10	14:25:55
SPECTROMETER/DATA SYSTEM
LOCALE	1033	1033
RESOLUTION
DELTAX	-1	-1
XUNITS	NANOMETERS	NANOMETERS
YUNITS	CD [mdeg]	CD [mdeg]
Y2UNITS	HT [V]	HT [V]
FIRSTX	250	250
LASTX	196	196
NPOINTS	55	55
FIRSTY	-0.15125	-0.15248
MAXY	38.6001	25.7283
MINY	-31.9686	-31.7081
XYDATA	+Ca	-Ca		+Ca	-Ca
250	-0.151247	-0.152476		-62.7928	-63.303
249	-0.253106	-0.221692		-105.081	-92.0392
248	-0.337184	-0.323625		-139.988	-134.358
247	-0.475752	-0.443957		-197.517	-184.316
246	-0.660712	-0.651628		-274.306	-270.534
245	-0.886692	-0.804621		-368.125	-334.052
244	-1.23758	-1.14669		-513.802	-476.068
243	-1.64525	-1.54229		-683.054	-640.308
242	-2.09265	-2.094		-868.799	-869.36
241	-2.74131	-2.70493		-1138.1	-1123
240	-3.49078	-3.51656		-1449.26	-1459.96
239	-4.37119	-4.42281		-1814.77	-1836.2
238	-5.4339	-5.56456		-2255.98	-2310.22
237	-6.61111	-6.84121		-2744.71	-2840.24
236	-8.0427	-8.30022		-3339.06	-3445.98
235	-9.67407	-10.0511		-4016.36	-4172.89
234	-11.4122	-11.9649		-4737.97	-4967.43
233	-13.3492	-13.9626		-5542.15	-5796.81
232	-15.3487	-16.1303		-6372.27	-6696.77
231	-17.4273	-18.3479		-7235.24	-7617.44
230	-19.5818	-20.6133		-8129.72	-8557.96
229	-21.5848	-22.7473		-8961.3	-9443.93
228	-23.465	-24.8382		-9741.89	-10312
227	-25.0904	-26.734		-10416.7	-11099.1
226	-26.4422	-28.2236		-10977.9	-11717.5
225	-27.5151	-29.4612		-11423.4	-12231.3
224	-28.2891	-30.3432		-11744.7	-12597.5
223	-28.8508	-30.724		-11977.9	-12755.6
222	-29.0958	-30.9212		-12079.6	-12837.5
221	-29.0608	-30.7983		-12065.1	-12786.4
220	-28.7543	-30.3556		-11937.8	-12602.6
219	-28.5064	-29.8745		-11834.9	-12402.9
218	-28.3647	-29.3182		-11776.1	-12172
217	-28.1582	-29.0158		-11690.4	-12046.4
216	-27.8196	-28.5262		-11549.8	-11843.1
215	-27.713	-28.278		-11505.5	-11740.1
214	-27.697	-27.7912		-11498.9	-11538
213	-28.1249	-28.3034		-11676.5	-11750.6
212	-28.8821	-28.6677		-11990.9	-11901.9
211	-29.9128	-30.0035		-12418.8	-12456.5
210	-30.8153	-30.3351		-12793.5	-12594.1
209	-31.9225	-31.2857		-13253.2	-12988.8
208	-31.9686	-31.7082		-13272.3	-13164.2
207	-31.0281	-30.9873		-12881.8	-12864.9
206	-28.9969	-29.0743		-12038.6	-12070.7
205	-25.8498	-25.6845		-10732	-10663.4
204	-21.5319	-21.5271		-8939.34	-8937.34
203	-16.7949	-18.3192		-6972.69	-7605.53
202	-10.5878	-9.17769		-4395.71	-3810.27
201	-3.60168	-0.4031		-1495.3	-167.354
200	4.4976	1.40349		1867.26	582.683
199	13.7746	4.23545		5718.76	1758.42
198	23.0281	25.7283		9560.51	10681.5
197	31.4208	11.521		13044.9	4783.14
196	38.6001	5.28726		16025.5	2195.1
##### Extended Information
[Comments]
Sample name	buffer-CD-Ca	buffer-CD-Ca-EDTA
Comment
User
Division
Company	Univ. of Oregon	Univ. of Oregon
[Detailed Information]
Creation date	2023-11-03 13:41:00	2023-11-03 14:25:00
Data array type	Linear data array * 2	Linear data array * 2
Horizontal axis	Wavelength [nm]	Wavelength [nm]
Vertical axis(1)	CD [mdeg]	CD [mdeg]
Vertical axis(2)	HT [V]	HT [V]
Start	250 nm	250 nm
End	196 nm	196 nm
Data interval	1 nm	1 nm
Data points	55	55
[Measurement Information]
Instrument Name	Jasco CD	Jasco CD
Model Name	J-815	J-815
Serial No.	B042061168	B042061168
Accessory	MPTC-490S	MPTC-490S
Accessory S/N	B006861326	B006861326
Cell	1	1
Temperature	25.00 C	25.01 C
Control Sonsor	Holder	Holder
Monitor Sensor	Holder	Holder
Start Mode	Start immediately	Start immediately
Cell Length	10 mm	10 mm
Photometric Mode	CD	CD
Measure Range	250 - 190 nm	250 - 190 nm
Data pitch	1 nm	1 nm
Sensitivity	Standard	Standard
D.I.T.	8 sec	8 sec
Bandwidth	10.00 nm	10.00 nm
Start Mode	Immediately	Immediately
Scanning Speed	10 nm/min	10 nm/min
Baseline Correction	None	None
Shutter Control	Auto	Auto
PMT Voltage	Auto	Auto
No. of cycle	2023-01-03	2023-01-03
Solvent	25 mM Tris	25 mM Tris

## Sheet: CD-zA10b
TITLE	buffer-CD-Ca	buffer-CD-Ca-EDTA		Correct for concentration
DATA TYPE				uM	11.8731
ORIGIN	JASCO	JASCO		# aa	204
OWNER
DATE	23/11/03	23/11/03
TIME	13:56:12	14:00:09
SPECTROMETER/DATA SYSTEM
LOCALE	1033	1033
RESOLUTION
DELTAX	-1	-1
XUNITS	NANOMETERS	NANOMETERS
YUNITS	CD [mdeg]	CD [mdeg]
Y2UNITS	HT [V]	HT [V]
FIRSTX	250	250
LASTX	196	196
NPOINTS	55	55
FIRSTY	-0.14013	-0.19219
MAXY	34.9997	14.215
MINY	-59.0915	-54.0042
XYDATA	+Ca	-Ca		+Ca	-Ca
250	-0.140132	-0.192194		-57.8555	-79.35
249	-0.229645	-0.274794		-94.8122	-113.453
248	-0.37967	-0.419232		-156.752	-173.086
247	-0.562106	-0.637108		-232.073	-263.039
246	-0.827444	-0.888014		-341.622	-366.629
245	-1.18579	-1.2481		-489.57	-515.296
244	-1.68528	-1.68609		-695.792	-696.126
243	-2.32121	-2.25855		-958.345	-932.475
242	-3.10403	-3.05072		-1281.54	-1259.53
241	-4.16415	-4.03157		-1719.23	-1664.49
240	-5.41056	-5.19103		-2233.83	-2143.19
239	-6.89422	-6.66697		-2846.38	-2752.55
238	-8.63053	-8.43523		-3563.24	-3482.61
237	-10.7573	-10.4439		-4441.3	-4311.91
236	-13.232	-12.7128		-5463.02	-5248.66
235	-16.0216	-15.4421		-6614.75	-6375.49
234	-19.1379	-18.4393		-7901.36	-7612.93
233	-22.5435	-21.6366		-9307.41	-8932.98
232	-26.1393	-25.0488		-10792	-10341.8
231	-29.7264	-28.6121		-12273	-11812.9
230	-33.5813	-32.2673		-13864.5	-13322
229	-37.2122	-35.6543		-15363.6	-14720.4
228	-40.6035	-38.8563		-16763.7	-16042.4
227	-43.7137	-42.0105		-18047.8	-17344.6
226	-46.3361	-44.2381		-19130.5	-18264.3
225	-48.4474	-46.178		-20002.2	-19065.2
224	-50.1597	-47.8916		-20709.1	-19772.7
223	-51.3725	-48.7314		-21209.9	-20119.5
222	-52.3443	-49.3311		-21611.1	-20367
221	-52.7215	-49.1049		-21766.8	-20273.7
220	-52.7721	-48.8888		-21787.7	-20184.4
219	-52.6532	-48.3453		-21738.6	-19960
218	-52.4008	-47.747		-21634.4	-19713
217	-52.1378	-47.1416		-21525.8	-19463.1
216	-51.7492	-46.8606		-21365.4	-19347.1
215	-51.6567	-46.7891		-21327.2	-19317.5
214	-51.9227	-46.6192		-21437	-19247.4
213	-52.5354	-47.1642		-21690	-19472.4
212	-53.591	-48.245		-22125.8	-19918.6
211	-55.1601	-50.0274		-22773.6	-20654.5
210	-56.84	-51.4308		-23467.2	-21233.9
209	-58.4586	-54.0042		-24135.5	-22296.4
208	-59.0915	-53.923		-24396.8	-22262.9
207	-57.9837	-52.2995		-23939.4	-21592.6
206	-54.7564	-48.3628		-22607	-19967.3
205	-49.8449	-42.2342		-20579.2	-17437
204	-43.1211	-35.1377		-17803.2	-14507.1
203	-35.0891	-27.1489		-14487	-11208.8
202	-25.7379	-14.2768		-10626.3	-5894.38
201	-14.986	-1.32433		-6187.18	-546.769
200	-1.80693	-1.12354		-746.017	-463.87
199	11.4067	9.88649		4709.42	4081.78
198	26.0145	14.215		10740.5	5868.87
197	34.9997	8.18193		14450.1	3378.03
196	27.029	1.10234		11159.3	455.117
##### Extended Information
[Comments]
Sample name	buffer-CD-Ca	buffer-CD-Ca-EDTA
Comment
User
Division
Company	Univ. of Oregon	Univ. of Oregon
[Detailed Information]
Creation date	2023-11-03 13:56:00	2023-11-03 14:00:00
Data array type	Linear data array * 2	Linear data array * 2
Horizontal axis	Wavelength [nm]	Wavelength [nm]
Vertical axis(1)	CD [mdeg]	CD [mdeg]
Vertical axis(2)	HT [V]	HT [V]
Start	250 nm	250 nm
End	196 nm	196 nm
Data interval	1 nm	1 nm
Data points	55	55
[Measurement Information]
Instrument Name	Jasco CD	Jasco CD
Model Name	J-815	J-815
Serial No.	B042061168	B042061168
Accessory	MPTC-490S	MPTC-490S
Accessory S/N	B006861326	B006861326
Cell	1	1
Temperature	25.00 C	25.01 C
Control Sonsor	Holder	Holder
Monitor Sensor	Holder	Holder
Start Mode	Start immediately	Start immediately
Cell Length	10 mm	10 mm
Photometric Mode	CD	CD
Measure Range	250 - 190 nm	250 - 190 nm
Data pitch	1 nm	1 nm
Sensitivity	Standard	Standard
D.I.T.	8 sec	8 sec
Bandwidth	10.00 nm	10.00 nm
Start Mode	Immediately	Immediately
Scanning Speed	10 nm/min	10 nm/min
Baseline Correction	None	None
Shutter Control	Auto	Auto
PMT Voltage	Auto	Auto
No. of cycle	2023-01-03	2023-01-03
Solvent	25 mM Tris	25 mM Tris

## Sheet: CD-zA1
TITLE	buffer-CD-Ca	buffer-CD-Ca-EDTA		Correct for concentration
DATA TYPE				uM	10.7732
ORIGIN	JASCO	JASCO		# aa	196
OWNER
DATE	23/11/03	23/11/03
TIME	13:48:14	14:26:32
SPECTROMETER/DATA SYSTEM
LOCALE	1033	1033
RESOLUTION
DELTAX	-1	-1
XUNITS	NANOMETERS	NANOMETERS
YUNITS	CD [mdeg]	CD [mdeg]
Y2UNITS	HT [V]	HT [V]
FIRSTX	250	250
LASTX	196	196
NPOINTS	55	55
FIRSTY	-0.28671	-0.35267
MAXY	26.6319	11.2503
MINY	-54.5487	-47.3877
XYDATA	+Ca	-Ca		+Ca	-Ca
250	-0.286713	-0.352671		-135.784	-167.021
249	-0.392789	-0.439248		-186.02	-208.023
248	-0.491693	-0.629188		-232.86	-297.976
247	-0.649675	-0.788292		-307.679	-373.326
246	-0.907965	-1.02868		-430.002	-487.171
245	-1.23754	-1.29898		-586.085	-615.182
244	-1.67902	-1.70726		-795.164	-808.539
243	-2.20399	-2.26587		-1043.78	-1073.09
242	-2.91328	-2.94449		-1379.7	-1394.48
241	-3.84964	-3.76308		-1823.15	-1782.15
240	-4.92785	-4.73989		-2333.77	-2244.76
239	-6.15784	-6.01458		-2916.28	-2848.44
238	-7.72164	-7.46504		-3656.88	-3535.36
237	-9.55816	-9.18256		-4526.63	-4348.75
236	-11.6958	-11.0765		-5539	-5245.7
235	-14.1435	-13.3893		-6698.2	-6341.02
234	-16.8702	-15.8844		-7989.53	-7522.67
233	-19.7755	-18.6012		-9365.45	-8809.31
232	-22.8621	-21.4664		-10827.2	-10166.2
231	-26.1392	-24.462		-12379.2	-11584.9
230	-29.4727	-27.5501		-13957.9	-13047.4
229	-32.7364	-30.3693		-15503.6	-14382.5
228	-35.7809	-33.1842		-16945.4	-15715.7
227	-38.5849	-35.6693		-18273.4	-16892.6
226	-40.9703	-37.7822		-19403.1	-17893.2
225	-42.9488	-39.4532		-20340.1	-18684.6
224	-44.5173	-40.9554		-21082.9	-19396
223	-45.6484	-41.6558		-21618.6	-19727.7
222	-46.5895	-42.0571		-22064.2	-19917.8
221	-47.1685	-42.2847		-22338.5	-20025.5
220	-47.3018	-42.2308		-22401.6	-20000
219	-47.2633	-41.8669		-22383.4	-19827.7
218	-47.1383	-41.5575		-22324.2	-19681.2
217	-46.9985	-41.3369		-22257.9	-19576.7
216	-46.9239	-40.907		-22222.6	-19373.1
215	-46.9542	-40.6628		-22237	-19257.4
214	-47.2634	-41.2791		-22383.4	-19549.3
213	-47.7686	-41.7672		-22622.7	-19780.5
212	-48.8427	-42.2755		-23131.3	-20021.2
211	-50.375	-44.205		-23857	-20935
210	-52.022	-46.1458		-24637	-21854.1
209	-53.7477	-47.3877		-25454.3	-22442.3
208	-54.5487	-46.916		-25833.6	-22218.9
207	-53.7538	-45.0133		-25457.2	-21317.8
206	-50.9801	-41.7457		-24143.6	-19770.3
205	-46.3127	-35.5002		-21933.2	-16812.5
204	-40.6059	-29.661		-19230.5	-14047.1
203	-33.8799	-18.823		-16045.1	-8914.36
202	-25.8941	-8.11288		-12263.1	-3842.17
201	-16.484	-2.72385		-7806.63	-1289.98
200	-5.95943	7.35088		-2822.32	3481.29
199	5.52319	11.2503		2615.72	5328.01
198	15.8799	-17.7711		7520.54	-8416.19
197	26.6319	-9.06478		12612.6	-4292.98
196	26.578	5.21424		12587	2469.4
##### Extended Information
[Comments]
Sample name	buffer-CD-Ca	buffer-CD-Ca-EDTA
Comment
User
Division
Company	Univ. of Oregon	Univ. of Oregon
[Detailed Information]
Creation date	2023-11-03 13:48:00	2023-11-03 14:26:00
Data array type	Linear data array * 2	Linear data array * 2
Horizontal axis	Wavelength [nm]	Wavelength [nm]
Vertical axis(1)	CD [mdeg]	CD [mdeg]
Vertical axis(2)	HT [V]	HT [V]
Start	250 nm	250 nm
End	196 nm	196 nm
Data interval	1 nm	1 nm
Data points	55	55
[Measurement Information]
Instrument Name	Jasco CD	Jasco CD
Model Name	J-815	J-815
Serial No.	B042061168	B042061168
Accessory	MPTC-490S	MPTC-490S
Accessory S/N	B006861326	B006861326
Cell	1	1
Temperature	25.00 C	25.01 C
Control Sonsor	Holder	Holder
Monitor Sensor	Holder	Holder
Start Mode	Start immediately	Start immediately
Cell Length	10 mm	10 mm
Photometric Mode	CD	CD
Measure Range	250 - 190 nm	250 - 190 nm
Data pitch	1 nm	1 nm
Sensitivity	Standard	Standard
D.I.T.	8 sec	8 sec
Bandwidth	10.00 nm	10.00 nm
Start Mode	Immediately	Immediately
Scanning Speed	10 nm/min	10 nm/min
Baseline Correction	None	None
Shutter Control	Auto	Auto
PMT Voltage	Auto	Auto
No. of cycle	2023-01-03	2023-01-03
Solvent	25 mM Tris	25 mM Tris

## Sheet: CD-zW
TITLE	zW-CD-Ca	buffer-CD-Ca-EDTA		Correct for concentration
DATA TYPE				uM	8.92074
ORIGIN	JASCO	JASCO		# aa	210
OWNER
DATE	23/11/03	23/11/03
TIME	14:22:06	14:19:12
SPECTROMETER/DATA SYSTEM
LOCALE	1033	1033
RESOLUTION
DELTAX	-1	-1
XUNITS	NANOMETERS	NANOMETERS
YUNITS	CD [mdeg]	CD [mdeg]
Y2UNITS	HT [V]	HT [V]
FIRSTX	250	250
LASTX	196	196
NPOINTS	55	55
FIRSTY	-0.21277	-0.2049
MAXY	22.4554	8.52301
MINY	-26.4742	-26.5714
XYDATA	+Ca	-Ca		+Ca	-Ca
250	-0.212774	-0.204896		-113.579	-109.374
249	-0.263048	-0.218564		-140.415	-116.67
248	-0.358678	-0.361136		-191.463	-192.775
247	-0.426064	-0.461909		-227.434	-246.568
246	-0.521515	-0.587118		-278.385	-313.404
245	-0.705796	-0.72069		-376.755	-384.705
244	-0.944984	-0.884147		-504.434	-471.959
243	-1.21381	-1.18825		-647.933	-634.289
242	-1.54381	-1.53276		-824.088	-818.189
241	-1.9848	-1.96034		-1059.49	-1046.43
240	-2.51148	-2.43941		-1340.63	-1302.16
239	-3.13063	-3.08413		-1671.13	-1646.31
238	-3.85268	-3.80756		-2056.57	-2032.48
237	-4.67363	-4.68288		-2494.79	-2499.73
236	-5.66674	-5.64671		-3024.91	-3014.22
235	-6.8144	-6.76539		-3637.54	-3611.37
234	-8.06717	-8.03		-4306.27	-4286.42
233	-9.4224	-9.42011		-5029.69	-5028.47
232	-10.9234	-10.903		-5830.92	-5820.04
231	-12.432	-12.4369		-6636.22	-6638.83
230	-14.1148	-14.105		-7534.5	-7529.27
229	-15.8159	-15.7248		-8442.55	-8393.92
228	-17.4342	-17.2591		-9306.4	-9212.93
227	-18.9098	-18.7489		-10094.1	-10008.2
226	-20.3017	-19.8993		-10837.1	-10622.3
225	-21.5316	-20.8482		-11493.6	-11128.8
224	-22.601	-21.9905		-12064.4	-11738.6
223	-23.3871	-22.5393		-12484.1	-12031.5
222	-24.0241	-22.8464		-12824.1	-12195.4
221	-24.4565	-22.9316		-13054.9	-12240.9
220	-24.7267	-23.2716		-13199.1	-12422.4
219	-24.8168	-23.1773		-13247.2	-12372.1
218	-24.7593	-22.8987		-13216.5	-12223.4
217	-24.5622	-23.0523		-13111.3	-12305.3
216	-24.4227	-22.7158		-13036.9	-12125.7
215	-24.3033	-22.8529		-12973.1	-12198.9
214	-24.2216	-22.7721		-12929.5	-12155.8
213	-24.4154	-22.8463		-13033	-12195.4
212	-24.7235	-23.591		-13197.4	-12592.9
211	-25.3253	-24.2898		-13518.7	-12965.9
210	-25.8865	-24.7778		-13818.2	-13226.4
209	-26.4742	-25.3165		-14132	-13514
208	-26.3104	-26.5714		-14044.5	-14183.8
207	-25.3176	-25.1292		-13514.6	-13414
206	-23.403	-23.5945		-12492.6	-12594.8
205	-20.6577	-20.2999		-11027.1	-10836.1
204	-17.2753	-15.7698		-9221.58	-8417.94
203	-13.3194	-15.1988		-7109.91	-8113.14
202	-8.45592	-10.284		-4513.78	-5489.61
201	-2.92389	-1.50317		-1560.78	-802.394
200	3.14639	2.60666		1679.55	1391.44
199	10.9176	-3.3526		5827.83	-1789.62
198	17.5751	-4.95555		9381.61	-2645.28
197	22.4554	-9.39933		11986.7	-5017.37
196	16.6042	8.52301		8863.34	4549.59
##### Extended Information
[Comments]
Sample name	zW-CD-Ca	buffer-CD-Ca-EDTA
Comment
User	Kona Orlandi
Division
Company	Univ. of Oregon	Univ. of Oregon
[Detailed Information]
Creation date	2023-11-03 14:22:00	2023-11-03 14:19:00
Data array type	Linear data array * 2	Linear data array * 2
Horizontal axis	Wavelength [nm]	Wavelength [nm]
Vertical axis(1)	CD [mdeg]	CD [mdeg]
Vertical axis(2)	HT [V]	HT [V]
Start	250 nm	250 nm
End	196 nm	196 nm
Data interval	1 nm	1 nm
Data points	55	55
[Measurement Information]
Instrument Name	Jasco CD	Jasco CD
Model Name	J-815	J-815
Serial No.	B042061168	B042061168
Accessory	MPTC-490S	MPTC-490S
Accessory S/N	B006861326	B006861326
Cell	1	1
Temperature	25.00 C	25.01 C
Control Sonsor	Holder	Holder
Monitor Sensor	Holder	Holder
Start Mode	Start immediately	Start immediately
Cell Length	10 mm	10 mm
Photometric Mode	CD	CD
Measure Range	250 - 190 nm	250 - 190 nm
Data pitch	1 nm	1 nm
Sensitivity	Standard	Standard
D.I.T.	8 sec	8 sec
Bandwidth	10.00 nm	10.00 nm
Start Mode	Immediately	Immediately
Scanning Speed	10 nm/min	10 nm/min
Baseline Correction	None	None
Shutter Control	Auto	Auto
PMT Voltage	Auto	Auto
No. of cycle	2023-03-03	2023-01-03
Solvent	25 mM Tris	25 mM Tris
	7 umol/L

## Sheet: CD-zICN
TITLE	zICN-CD-Ca	buffer-CD-Ca-EDTA		Correct for concentration
DATA TYPE				uM	12.9038
ORIGIN	JASCO	JASCO		# aa	194
OWNER
DATE	23/11/03	23/11/03
TIME	14:23:37	14:10:22
SPECTROMETER/DATA SYSTEM
LOCALE	1033	1033
RESOLUTION
DELTAX	-1	-1
XUNITS	NANOMETERS	NANOMETERS
YUNITS	CD [mdeg]	CD [mdeg]
Y2UNITS	HT [V]	HT [V]
FIRSTX	250	250
LASTX	196	196
NPOINTS	55	55
FIRSTY	-0.31258	-0.40756
MAXY	32.5773	15.7859
MINY	-59.7821	-55.3402
XYDATA	+Ca	-Ca		+Ca	-Ca
250	-0.312578	-0.407559		-124.864	-162.806
249	-0.497576	-0.515577		-198.764	-205.955
248	-0.661869	-0.729054		-264.394	-291.232
247	-0.882281	-0.960514		-352.441	-383.692
246	-1.20855	-1.24853		-482.774	-498.745
245	-1.63478	-1.63333		-653.038	-652.459
244	-2.18932	-2.12555		-874.558	-849.084
243	-2.91342	-2.79006		-1163.81	-1114.53
242	-3.78945	-3.68961		-1513.75	-1473.87
241	-4.9595	-4.77322		-1981.15	-1906.74
240	-6.35323	-6.06949		-2537.9	-2424.55
239	-8.04104	-7.67076		-3212.12	-3064.2
238	-10.0261	-9.59932		-4005.08	-3834.6
237	-12.3371	-11.8305		-4928.25	-4725.88
236	-15.0095	-14.3523		-5995.78	-5733.25
235	-17.9891	-17.2371		-7186.03	-6885.63
234	-21.2973	-20.3846		-8507.54	-8142.95
233	-24.8897	-23.7848		-9942.58	-9501.21
232	-28.6408	-27.4268		-11441	-10956.1
231	-32.459	-31.2178		-12966.3	-12470.4
230	-36.4216	-34.9213		-14549.2	-13949.9
229	-40.1527	-38.4791		-16039.6	-15371.1
228	-43.6078	-41.8141		-17419.8	-16703.3
227	-46.6622	-44.7978		-18639.9	-17895.2
226	-49.3025	-47.1834		-19694.7	-18848.1
225	-51.2508	-49.2742		-20472.9	-19683.3
224	-52.725	-50.8293		-21061.8	-20304.6
223	-53.6955	-51.6948		-21449.5	-20650.3
222	-54.2523	-52.165		-21671.9	-20838.1
221	-54.2699	-52.0153		-21679	-20778.3
220	-53.9294	-51.9181		-21542.9	-20739.5
219	-53.4879	-51.3891		-21366.6	-20528.2
218	-52.9524	-50.935		-21152.7	-20346.8
217	-52.5624	-50.4433		-20996.9	-20150.4
216	-52.1881	-49.7761		-20847.4	-19883.8
215	-51.986	-49.6904		-20766.6	-19849.6
214	-52.1106	-49.6968		-20816.4	-19852.2
213	-52.8474	-50.1928		-21110.7	-20050.3
212	-54.0306	-50.555		-21583.4	-20195
211	-55.5662	-52.4565		-22196.8	-20954.6
210	-57.4798	-53.5516		-22961.2	-21392
209	-59.0768	-54.7858		-23599.1	-21885
208	-59.7821	-55.3402		-23880.9	-22106.5
207	-58.7571	-54.0446		-23471.4	-21589
206	-55.7627	-51.234		-22275.3	-20466.2
205	-50.3491	-47.0066		-20112.7	-18777.5
204	-43.8768	-37.8447		-17527.3	-15117.7
203	-35.0423	-26.5597		-13998.2	-10609.7
202	-24.7473	-7.97783		-9885.69	-3186.87
201	-10.3029	2.2226		-4115.65	887.852
200	4.47921	15.7859		1789.29	6305.92
199	26.0653	13.2617		10412.2	5297.59
198	32.5773	2.07754		13013.5	829.906
197	29.3493	-2.40865		11724	-962.173
196	5.9008	11.4575		2357.17	4576.88
##### Extended Information
[Comments]
Sample name	zICN-CD-Ca	buffer-CD-Ca-EDTA
Comment
User	Kona Orlandi
Division
Company	Univ. of Oregon	Univ. of Oregon
[Detailed Information]
Creation date	2023-11-03 14:23:00	2023-11-03 14:10:00
Data array type	Linear data array * 2	Linear data array * 2
Horizontal axis	Wavelength [nm]	Wavelength [nm]
Vertical axis(1)	CD [mdeg]	CD [mdeg]
Vertical axis(2)	HT [V]	HT [V]
Start	250 nm	250 nm
End	196 nm	196 nm
Data interval	1 nm	1 nm
Data points	55	55
[Measurement Information]
Instrument Name	Jasco CD	Jasco CD
Model Name	J-815	J-815
Serial No.	B042061168	B042061168
Accessory	MPTC-490S	MPTC-490S
Accessory S/N	B006861326	B006861326
Cell	1	1
Temperature	24.99 C	25.01 C
Control Sonsor	Holder	Holder
Monitor Sensor	Holder	Holder
Start Mode	Start immediately	Start immediately
Cell Length	10 mm	10 mm
Photometric Mode	CD	CD
Measure Range	250 - 190 nm	250 - 190 nm
Data pitch	1 nm	1 nm
Sensitivity	Standard	Standard
D.I.T.	8 sec	8 sec
Bandwidth	10.00 nm	10.00 nm
Start Mode	Immediately	Immediately
Scanning Speed	10 nm/min	10 nm/min
Baseline Correction	None	None
Shutter Control	Auto	Auto
PMT Voltage	Auto	Auto
No. of cycle	2023-02-03	2023-01-03
Solvent	25 mM Tris	25 mM Tris
Concentration	7 umol/L

## Sheet: FL-hA9-630V
TITLE	hA9-Flu-buffer-Ca-Ex	hA9-Flu-Ca-EDTA-Ex	TITLE	hA9-Flu-buffer-Ca-EDTA-Em	hA9-Flu-buffer-Ca-Em
DATA TYPE			DATA TYPE
ORIGIN	JASCO	JASCO	ORIGIN	JASCO	JASCO
OWNER			OWNER
DATE	23/11/03	23/11/03	DATE	23/11/03	23/11/03
TIME	12:50:11	12:52:28	TIME	13:01:04	12:59:12
SPECTROMETER/DATA SYSTEM			SPECTROMETER/DATA SYSTEM
LOCALE	1033	1033	LOCALE	1033	1033
RESOLUTION			RESOLUTION
DELTAX	-1	-1	DELTAX	1	1
XUNITS	NANOMETERS	NANOMETERS	XUNITS	NANOMETERS	NANOMETERS
YUNITS	INTENSITY	INTENSITY	YUNITS	INTENSITY	INTENSITY
FIRSTX	295	295	FIRSTX	295	295
LASTX	200	200	LASTX	425	425
NPOINTS	96	96	NPOINTS	131	131
FIRSTY	0.36338	0.349	FIRSTY	0.20618	0.26393
MAXY	0.57392	0.54117	MAXY	0.54707	0.57577
MINY	0.00109	-0.00027	MINY	0.05026	0.05387
XYDATA	+Ca	-Ca	XYDATA	-Ca	+Ca
295	0.363383	0.348999	295	0.206177	0.263925
294	0.406731	0.389247	296	0.165762	0.201822
293	0.449002	0.431282	297	0.143989	0.173651
292	0.48662	0.464242	298	0.117238	0.132344
291	0.521106	0.494253	299	0.108604	0.116471
290	0.544735	0.518822	300	0.108012	0.11068
289	0.562687	0.534234	301	0.112939	0.114478
288	0.570487	0.540536	302	0.118794	0.118271
287	0.573917	0.541173	303	0.131631	0.131399
286	0.57272	0.540033	304	0.14423	0.137987
285	0.565189	0.536477	305	0.14867	0.151029
284	0.560105	0.527511	306	0.162459	0.162183
283	0.552262	0.518475	307	0.166953	0.168406
282	0.542023	0.50939	308	0.179805	0.179433
281	0.526674	0.497774	309	0.185745	0.183665
280	0.514989	0.480597	310	0.200286	0.195755
279	0.495479	0.465505	311	0.207399	0.200367
278	0.473446	0.447178	312	0.219877	0.211916
277	0.457736	0.426418	313	0.237168	0.228485
276	0.437459	0.405931	314	0.246463	0.237086
275	0.415856	0.390121	315	0.265436	0.256908
274	0.397744	0.371291	316	0.275639	0.267319
273	0.378667	0.3544	317	0.298436	0.291008
272	0.361025	0.334126	318	0.316134	0.311585
271	0.343738	0.319332	319	0.325685	0.320972
270	0.326354	0.301234	320	0.34607	0.345113
269	0.307364	0.283365	321	0.354688	0.353829
268	0.288087	0.266793	322	0.376662	0.376104
267	0.270619	0.247282	323	0.385825	0.386381
266	0.250418	0.229447	324	0.402774	0.405839
265	0.231376	0.213627	325	0.419876	0.426442
264	0.214778	0.195075	326	0.42961	0.436403
263	0.198068	0.17883	327	0.444474	0.452227
262	0.180888	0.163065	328	0.452551	0.459142
261	0.166252	0.148322	329	0.469957	0.478176
260	0.152507	0.136008	330	0.484351	0.49587
259	0.137749	0.122236	331	0.489802	0.505019
258	0.12487	0.109618	332	0.501309	0.514505
257	0.114716	0.0979314	333	0.506906	0.522497
256	0.102333	0.0869562	334	0.517991	0.534281
255	0.0927613	0.0767362	335	0.52592	0.545609
254	0.0836654	0.0685341	336	0.531601	0.548127
253	0.076187	0.0604204	337	0.535469	0.555371
252	0.0680908	0.0539404	338	0.538077	0.558824
251	0.0619181	0.0472701	339	0.540719	0.565551
250	0.0553527	0.0415417	340	0.545119	0.56848
249	0.0507934	0.0360902	341	0.545806	0.571821
248	0.0470598	0.0320769	342	0.545152	0.572229
247	0.0426089	0.0286732	343	0.547073	0.574806
246	0.0402032	0.0256216	344	0.546847	0.57554
245	0.037443	0.0225189	345	0.544711	0.575771
244	0.0356939	0.0204258	346	0.545771	0.574064
243	0.0341728	0.0185952	347	0.546501	0.5739
242	0.0338063	0.0171451	348	0.541623	0.575058
241	0.032807	0.0161666	349	0.539603	0.572683
240	0.0328673	0.0148345	350	0.540505	0.572273
239	0.0333731	0.0140488	351	0.536705	0.571557
238	0.0343912	0.0135659	352	0.535211	0.566382
237	0.0351154	0.0129951	353	0.531857	0.56421
236	0.0364413	0.0128206	354	0.525714	0.561163
235	0.038191	0.0121522	355	0.524294	0.558139
234	0.0401304	0.0114749	356	0.517538	0.552162
233	0.0419032	0.0114187	357	0.510951	0.544585
232	0.0437603	0.0100314	358	0.508795	0.540429
231	0.0441273	0.0093879	359	0.498927	0.532469
230	0.0442328	0.00846373	360	0.488373	0.52342
229	0.043026	0.00704551	361	0.483554	0.518402
228	0.0409341	0.00615663	362	0.473195	0.506224
227	0.0375094	0.0046522	363	0.464421	0.502045
226	0.034142	0.00353761	364	0.45415	0.488716
225	0.0298161	0.00258998	365	0.442368	0.475435
224	0.026155	0.00197878	366	0.435277	0.468261
223	0.0228312	0.00126935	367	0.422751	0.452686
222	0.0198103	0.000850722	368	0.415044	0.445168
221	0.0166738	0.000625011	369	0.403799	0.432442
220	0.013935	0.000346903	370	0.389156	0.418812
219	0.012328	0.000142522	371	0.382983	0.413143
218	0.0102738	6.2199e-05	372	0.371214	0.39757
217	0.00884964	2.62604e-05	373	0.362834	0.388179
216	0.00742746	-1.87091e-05	374	0.349592	0.376338
215	0.00656894	5.40004e-05	375	0.334897	0.362445
214	0.00513806	-0.000272005	376	0.328577	0.355015
213	0.00449686	7.30794e-05	377	0.314939	0.341317
212	0.00370981	-0.000104826	378	0.302073	0.328172
211	0.00305276	6.50343e-06	379	0.295191	0.320704
210	0.00247098	-6.08429e-05	380	0.283668	0.306464
209	0.00231412	-0.000142183	381	0.277203	0.299581
208	0.00205438	-8.91376e-05	382	0.266427	0.287153
207	0.00183719	6.39253e-05	383	0.254591	0.277521
206	0.00151761	7.573e-05	384	0.249375	0.269162
205	0.0014823	0.000258166	385	0.23836	0.258027
204	0.00141409	0.00041052	386	0.234279	0.252832
203	0.00112253	3.72948e-05	387	0.224683	0.242561
202	0.00109088	0.000154142	388	0.214652	0.233076
201	0.00129111	0.000134107	389	0.211852	0.228498
200	0.00120087	0.000104456	390	0.200518	0.217484
			391	0.191366	0.208167
##### Extended Information			392	0.189341	0.205204
[Comments]			393	0.182457	0.196424
Sample name	Fluor-buffer-Ca-Ex	hA9-Flu-Ca-EDTA-Ex	394	0.177834	0.192466
Comment			395	0.171233	0.184957
User	Kona Orlandi	Kona Orlandi	396	0.163676	0.178251
Division			397	0.159628	0.173973
Company	Univ. of Oregon	Univ. of Oregon	398	0.152003	0.165443
			399	0.145998	0.159017
[Detailed Information]			400	0.14256	0.156019
Creation date	2023-11-03 12:50:00	2023-11-03 12:52:00	401	0.135133	0.147912
			402	0.130835	0.141517
Data array type	Linear data array	Linear data array	403	0.127349	0.138151
Horizontal axis	Wavelength [nm]	Wavelength [nm]	404	0.121622	0.130998
Vertical axis	Int.	Int.	405	0.118343	0.129103
Start	295 nm	295 nm	406	0.112798	0.123668
End	200 nm	200 nm	407	0.10779	0.116741
Data interval	1 nm	1 nm	408	0.104867	0.113879
Data points	96	96	409	0.0987616	0.108539
			410	0.095375	0.102575
[Measurement Information]			411	0.0934111	0.100776
Instrument Name	Jasco CD	Jasco CD	412	0.0878283	0.0958878
Model Name	J-815	J-815	413	0.0851212	0.0930048
Serial No.	B042061168	B042061168	414	0.0819495	0.0884743
			415	0.0772121	0.0834582
Accessory	MPTC-490S	MPTC-490S	416	0.0758336	0.0812483
Accessory S/N	B006861326	B006861326	417	0.0713544	0.0770739
Cell	1	1	418	0.0671311	0.0737446
Temperature	25.01 C	25.00 C	419	0.0660961	0.0708087
Control Sonsor	Holder	Holder	420	0.0619284	0.0676198
Monitor Sensor	Holder	Holder	421	0.0592367	0.0629926
Start Mode	Start immediately	Start immediately	422	0.0570767	0.0622567
Cell Length	10 mm	10 mm	423	0.0547134	0.0585327
			424	0.0518865	0.0556038
Measure Mode	Ex. Spectrum	Ex. Spectrum	425	0.0502602	0.0538747
Sensitivity	630 Volt(s)	630 Volt(s)
D.I.T.	1 sec	1 sec	##### Extended Information
Bandwidth(Ex)	10.00 nm	10.00 nm	[Comments]
Bandwidth(Em)	10 nm	10 nm	Sample name	Fluor-buffer-Ca-Em	Fluor-buffer-Ca-Em
Em. Wavelength	305 nm	345 nm	Comment
Measure Range	295 - 200 nm	340 - 200 nm	User	Kona Orlandi	Kona Orlandi
Data pitch	1 nm	1 nm	Division
Scanning Speed	10 nm/min	10 nm/min	Company	Univ. of Oregon	Univ. of Oregon
Shutter Control	Auto	Auto
Solvent	25 mM Tris	25 mM Tris	[Detailed Information]
		8 umol/L	Creation date	2023-11-03 13:01:00	2023-11-03 12:59:00
			Data array type	Linear data array	Linear data array
			Horizontal axis	Wavelength [nm]	Wavelength [nm]
			Vertical axis	Int.	Int.
			Start	295 nm	295 nm
			End	425 nm	425 nm
			Data interval	1 nm	1 nm
			Data points	131	131
			[Measurement Information]
			Instrument Name	Jasco CD	Jasco CD
			Model Name	J-815	J-815
			Serial No.	B042061168	B042061168
			Accessory	MPTC-490S	MPTC-490S
			Accessory S/N	B006861326	B006861326
			Cell	1	1
			Temperature	25.01 C	25.01 C
			Control Sonsor	Holder	Holder
			Monitor Sensor	Holder	Holder
			Start Mode	Start immediately	Start immediately
			Cell Length	10 mm	10 mm
			Measure Mode	Em. Spectrum	Em. Spectrum
			Sensitivity	630 Volt(s)	630 Volt(s)
			D.I.T.	1 sec	1 sec
			Bandwidth(Ex)	10.00 nm	10.00 nm
			Bandwidth(Em)	10 nm	10 nm
			Ex. Wavelength	280 nm	280 nm
			Measure Range	285 - 425 nm	285 - 425 nm
			Data pitch	1 nm	1 nm
			Shutter Control	Auto	Auto
			Solvent	25 mM Tris	25 mM Tris

## Sheet: FL-zA10b-800V
TITLE	zA10b-Flu-buffer-Ca-EDTA-Em	zA10b-Flu-buffer-Ca-Em	TITLE	zA10b-Flu-buffer-Ca-Ex	zA10b-Flu-buffer-Ca-EDTA-Ex
DATA TYPE			DATA TYPE
ORIGIN	JASCO	JASCO	ORIGIN	JASCO	JASCO
OWNER			OWNER
DATE	23/11/03	23/11/03	DATE	23/11/03	23/11/03
TIME	13:24:19	13:25:00	TIME	13:27:42	13:27:06
SPECTROMETER/DATA SYSTEM			SPECTROMETER/DATA SYSTEM
LOCALE	1033	1033	LOCALE	1033	1033
RESOLUTION			RESOLUTION
DELTAX	1	1	DELTAX	-1	-1
XUNITS	NANOMETERS	NANOMETERS	XUNITS	NANOMETERS	NANOMETERS
YUNITS	INTENSITY	INTENSITY	YUNITS	INTENSITY	INTENSITY
FIRSTX	285	285	FIRSTX	295	295
LASTX	425	425	LASTX	200	200
NPOINTS	141	141	NPOINTS	96	96
FIRSTY	0.61391	0.66067	FIRSTY	0.21458	0.21542
MAXY	0.73876	0.66067	MAXY	0.34231	0.73654
MINY	0.00424	0.00407	MINY	1e-05	-0.00024
XYDATA	-Ca	+Ca	XYDATA	+Ca	-Ca
285	0.613915	0.660673	295	0.214579	0.215416
286	0.567035	0.544001	294	0.151959	0.186594
287	0.517021	0.424709	293	0.127159	0.192079
288	0.490758	0.378212	292	0.137672	0.224598
289	0.447398	0.295615	291	0.151572	0.272965
290	0.427703	0.264325	290	0.180705	0.338314
291	0.44489	0.247184	289	0.223319	0.418076
292	0.467153	0.248732	288	0.238397	0.502408
293	0.517824	0.269419	287	0.277138	0.557422
294	0.572773	0.290812	286	0.300844	0.619999
295	0.595253	0.302635	285	0.312599	0.667105
296	0.637449	0.326676	284	0.330637	0.69975
297	0.653379	0.33145	283	0.342308	0.715921
298	0.687778	0.348527	282	0.333394	0.736538
299	0.715734	0.352059	281	0.330954	0.726538
300	0.720284	0.350697	280	0.327917	0.733496
301	0.735914	0.346744	279	0.322452	0.715084
302	0.735725	0.338151	278	0.317368	0.70794
303	0.732355	0.335817	277	0.307595	0.685076
304	0.73876	0.330908	276	0.29151	0.663092
305	0.731327	0.327603	275	0.287733	0.64188
306	0.717326	0.311329	274	0.279617	0.60695
307	0.712811	0.314961	273	0.262782	0.582519
308	0.692798	0.307714	272	0.251271	0.541295
309	0.685718	0.30121	271	0.236124	0.523877
310	0.67127	0.292578	270	0.218003	0.48816
311	0.656303	0.290899	269	0.206264	0.453952
312	0.635658	0.278888	268	0.194082	0.422218
313	0.61229	0.268766	267	0.1814	0.397189
314	0.595268	0.262562	266	0.167576	0.36042
315	0.574047	0.251022	265	0.153021	0.329273
316	0.556815	0.249533	264	0.142812	0.303021
317	0.529298	0.23746	263	0.128661	0.267195
318	0.508241	0.228101	262	0.117618	0.246686
319	0.488944	0.228211	261	0.107734	0.221169
320	0.46813	0.217113	260	0.096043	0.203572
321	0.455489	0.209748	259	0.0892266	0.176227
322	0.429149	0.200285	258	0.0792582	0.158406
323	0.421907	0.196365	257	0.0710004	0.140049
324	0.397779	0.183364	256	0.0615793	0.123668
325	0.377985	0.176611	255	0.0551338	0.107427
326	0.358696	0.175892	254	0.0512612	0.0909468
327	0.34029	0.163692	253	0.0449395	0.0796364
328	0.332759	0.163956	252	0.0408746	0.0713329
329	0.309321	0.15161	251	0.034564	0.0604689
330	0.289438	0.139198	250	0.0309201	0.0525889
331	0.275515	0.138474	249	0.0282814	0.0455122
332	0.262389	0.130113	248	0.0259547	0.0403596
333	0.25334	0.124261	247	0.0254589	0.0351976
334	0.240692	0.120502	246	0.022127	0.0309582
335	0.226734	0.114453	245	0.0217559	0.0300541
336	0.217878	0.112845	244	0.0215686	0.0288751
337	0.205154	0.109481	243	0.0232336	0.0290416
338	0.197557	0.105696	242	0.0252481	0.0289413
339	0.18263	0.0988625	241	0.0253674	0.0303742
340	0.179828	0.09569	240	0.0275519	0.0317695
341	0.173585	0.0907474	239	0.0293066	0.0338626
342	0.159112	0.0858567	238	0.03426	0.0344393
343	0.151926	0.0817127	237	0.0362029	0.0363923
344	0.142319	0.0782025	236	0.0416055	0.0384853
345	0.134983	0.0771274	235	0.0452476	0.0392828
346	0.126416	0.0742524	234	0.0445747	0.0375772
347	0.122687	0.0691534	233	0.0484016	0.0368753
348	0.117742	0.0660234	232	0.0491147	0.0344627
349	0.111836	0.0649713	231	0.0464881	0.0290115
350	0.109064	0.0643587	230	0.0454826	0.0275823
351	0.103227	0.058649	229	0.0416994	0.0225102
352	0.0953108	0.0599495	228	0.0394594	0.0201913
353	0.0937662	0.0574201	227	0.0363161	0.0159933
354	0.088305	0.0540871	226	0.0318087	0.0129022
355	0.0887009	0.0538778	225	0.0283474	0.0105724
356	0.079729	0.0488624	224	0.0250229	0.00868337
357	0.0770391	0.04703	223	0.0219247	0.00659726
358	0.0739102	0.046079	222	0.0186839	0.00608916
359	0.0700058	0.0426976	221	0.018321	0.00471699
360	0.0639398	0.0411875	220	0.0144361	0.00287173
361	0.0639793	0.0413872	219	0.0128292	0.0020632
362	0.0617279	0.0380623	218	0.0115796	0.00146809
363	0.0584515	0.0365219	217	0.00974481	0.00127215
364	0.0541707	0.0354274	216	0.00752087	0.00154977
365	0.0491941	0.0313357	215	0.00621344	0.000900561
366	0.0487748	0.0321183	214	0.00554178	0.00081352
367	0.0471932	0.0293254	213	0.00369086	1.9418e-05
368	0.0445397	0.0302787	212	0.00275018	-0.000188077
369	0.0437084	0.0294807	211	0.00276929	0.00040975
370	0.040174	0.0270016	210	0.0020076	-0.000242447
371	0.0368711	0.0263268	209	0.000749878	-0.000134662
372	0.0356531	0.0263781	208	0.00114947	0.000618785
373	0.0362105	0.0255334	207	0.00093338	0.000333896
374	0.0336817	0.0224381	206	0.000582031	0.000116138
375	0.0305565	0.0204659	205	0.000222382	-0.000131518
376	0.0292845	0.0200296	204	1.00402e-05	0.000122148
377	0.0274857	0.0189747	203	0.000883759	0.000513589
378	0.0275924	0.0191893	202	5.7373e-06	0.000239858
379	0.024767	0.0177044	201	4.12293e-05	0.000302519
380	0.0242515	0.0170092	200	0.000640869	0.000809328
381	0.0231615	0.0164061
382	0.0217776	0.0158574	##### Extended Information
383	0.02041	0.0145026	[Comments]
384	0.0198119	0.0137063	Sample name	Fluor-zA10b-Ca-EDTA-Ex	Fluor-buffer-Ca-EDTA-Ex
385	0.0181948	0.0137426	Comment
386	0.0184752	0.0140306	User	Kona Orlandi	Kona Orlandi
387	0.0166384	0.0129357	Division
388	0.0162427	0.0125346	Company	Univ. of Oregon	Univ. of Oregon
389	0.0164141	0.0124088
390	0.016142	0.0118195	[Detailed Information]
391	0.0138882	0.0111625	Creation date	2023-11-03 13:27:00	2023-11-03 13:27:00
392	0.0128714	0.0107043
393	0.0126111	0.00914719	Data array type	Linear data array	Linear data array
394	0.0132791	0.00922192	Horizontal axis	Wavelength [nm]	Wavelength [nm]
395	0.0126413	0.00919229	Vertical axis	Int.	Int.
396	0.0130745	0.0103266	Start	295 nm	295 nm
397	0.0116216	0.00833057	End	200 nm	200 nm
398	0.0115349	0.00799631	Data interval	1 nm	1 nm
399	0.0110485	0.0082605	Data points	96	96
400	0.0102493	0.00776434
401	0.0106274	0.0069368	[Measurement Information]
402	0.00846145	0.00664792	Instrument Name	Jasco CD	Jasco CD
403	0.00941016	0.00747238	Model Name	J-815	J-815
404	0.0102864	0.00722534	Serial No.	B042061168	B042061168
405	0.0102128	0.00667767
406	0.00918691	0.0077731	Accessory	MPTC-490S	MPTC-490S
407	0.0090942	0.00816492	Accessory S/N	B006861326	B006861326
408	0.00878407	0.00741306	Cell	1	1
409	0.00746703	0.00612769	Temperature	25.00 C	24.99 C
410	0.00699878	0.00631802	Control Sonsor	Holder	Holder
411	0.00811248	0.00650143	Monitor Sensor	Holder	Holder
412	0.0075673	0.00584756	Start Mode	Start immediately	Start immediately
413	0.00720052	0.00552292	Cell Length	10 mm	10 mm
414	0.00810872	0.00535364
415	0.00675446	0.00516849	Measure Mode	Ex. Spectrum	Ex. Spectrum
416	0.00725892	0.00574686	Sensitivity	800 Volt(s)	800 Volt(s)
417	0.00579244	0.00528366	D.I.T.	1 sec	1 sec
418	0.00567858	0.00458814	Bandwidth(Ex)	10.00 nm	10.00 nm
419	0.00569834	0.00407452	Bandwidth(Em)	10 nm	10 nm
420	0.00612744	0.00508908	Em. Wavelength	305 nm	305 nm
421	0.00637038	0.00492703	Measure Range	295 - 200 nm	295 - 200 nm
422	0.00506368	0.00538406	Data pitch	1 nm	1 nm
423	0.00423993	0.0047818	Scanning Speed	10 nm/min	10 nm/min
424	0.00543579	0.00432678	Shutter Control	Auto	Auto
425	0.00550625	0.00514606	Solvent	25 mM Tris	25 mM Tris
			Concentration	9 umol/L
##### Extended Information
[Comments]
Sample name	Fluor-buffer-Ca-EDTA-Em	Fluor-buffer-Ca-EDTA-Em
Comment
User	Kona Orlandi	Kona Orlandi
Division
Company	Univ. of Oregon	Univ. of Oregon
[Detailed Information]
Creation date	2023-11-03 13:24:00	2023-11-03 13:25:00
Data array type	Linear data array	Linear data array
Horizontal axis	Wavelength [nm]	Wavelength [nm]
Vertical axis	Int.	Int.
Start	285 nm	285 nm
End	425 nm	425 nm
Data interval	1 nm	1 nm
Data points	141	141
[Measurement Information]
Instrument Name	Jasco CD	Jasco CD
Model Name	J-815	J-815
Serial No.	B042061168	B042061168
Accessory	MPTC-490S	MPTC-490S
Accessory S/N	B006861326	B006861326
Cell	1	1
Temperature	24.99 C	24.99 C
Control Sonsor	Holder	Holder
Monitor Sensor	Holder	Holder
Start Mode	Start immediately	Start immediately
Cell Length	10 mm	10 mm
Measure Mode	Em. Spectrum	Em. Spectrum
Sensitivity	800 Volt(s)	800 Volt(s)
D.I.T.	1 sec	1 sec
Bandwidth(Ex)	10.00 nm	10.00 nm
Bandwidth(Em)	10 nm	10 nm
Ex. Wavelength	280 nm	280 nm
Measure Range	285 - 425 nm	285 - 425 nm
Data pitch	1 nm	1 nm
Shutter Control	Auto	Auto
Solvent	25 mM Tris	25 mM Tris

## Sheet: FL-zA1-630V
TITLE	zA1-Flu-buffer-Ca-EDTA-Em	zA1-Flu-buffer-Ca-Em	TITLE	zA1-Flu-buffer-Ca-Ex	zA1-Flu-buffer-Ca-EDTA-Ex
DATA TYPE			DATA TYPE
ORIGIN	JASCO	JASCO	ORIGIN	JASCO	JASCO
OWNER			OWNER
DATE	23/11/03	23/11/03	DATE	23/11/03	23/11/03
TIME	13:18:20	13:19:04	TIME	13:22:09	13:21:34
SPECTROMETER/DATA SYSTEM			SPECTROMETER/DATA SYSTEM
LOCALE	1033	1033	LOCALE	1033	1033
RESOLUTION			RESOLUTION
DELTAX	1	1	DELTAX	-1	-1
XUNITS	NANOMETERS	NANOMETERS	XUNITS	NANOMETERS	NANOMETERS
YUNITS	INTENSITY	INTENSITY	YUNITS	INTENSITY	INTENSITY
FIRSTX	285	285	FIRSTX	295	295
LASTX	425	425	LASTX	200	200
NPOINTS	141	141	NPOINTS	96	96
FIRSTY	0.15544	0.17905	FIRSTY	0.06104	0.05396
MAXY	0.20525	0.29791	MAXY	0.29615	0.20351
MINY	0.00115	0.00135	MINY	-0.00023	-0.0008
XYDATA	-Ca	+Ca	XYDATA	+Ca	-Ca
285	0.155444	0.179049	295	0.0610415	0.0539564
286	0.140254	0.167255	294	0.0571978	0.0477485
287	0.12777	0.15834	293	0.0618861	0.0494619
288	0.122664	0.158387	292	0.07467	0.0579121
289	0.118603	0.160153	291	0.0939712	0.071727
290	0.119658	0.165971	290	0.118501	0.0888701
291	0.127971	0.180696	289	0.147344	0.110507
292	0.133397	0.190042	288	0.175455	0.129585
293	0.14902	0.211528	287	0.205867	0.147882
294	0.163577	0.234074	286	0.230976	0.163824
295	0.170892	0.24328	285	0.252903	0.177392
296	0.18177	0.259878	284	0.270234	0.188923
297	0.186613	0.267627	283	0.282606	0.19605
298	0.195805	0.279404	282	0.291174	0.200955
299	0.200742	0.289787	281	0.294818	0.203513
300	0.203025	0.293102	280	0.296148	0.202321
301	0.203942	0.296002	279	0.292684	0.200799
302	0.205104	0.297764	278	0.289791	0.197491
303	0.205249	0.297909	277	0.281662	0.192384
304	0.203089	0.296336	276	0.275781	0.187297
305	0.201823	0.294987	275	0.265576	0.180006
306	0.199577	0.289902	274	0.252566	0.172978
307	0.196996	0.287239	273	0.241205	0.16456
308	0.19259	0.279482	272	0.227372	0.15741
309	0.191491	0.274901	271	0.213781	0.146369
310	0.184334	0.268631	270	0.200401	0.13862
311	0.182673	0.264414	269	0.186261	0.130888
312	0.175296	0.254045	268	0.171854	0.121892
313	0.168324	0.243231	267	0.159512	0.113553
314	0.165288	0.238068	266	0.146998	0.105497
315	0.158124	0.227308	265	0.135127	0.0967585
316	0.153921	0.22304	264	0.121786	0.0888116
317	0.14544	0.210418	263	0.110677	0.0808633
318	0.139138	0.199545	262	0.100365	0.0736049
319	0.136859	0.193925	261	0.0895542	0.067095
320	0.12833	0.183495	260	0.080706	0.0610475
321	0.125096	0.177618	259	0.0729045	0.0545224
322	0.118304	0.168604	258	0.0651186	0.0482302
323	0.115088	0.162542	257	0.0583455	0.0434343
324	0.107807	0.152353	256	0.05067	0.0371668
325	0.102264	0.143995	255	0.0448344	0.0328471
326	0.0993364	0.138836	254	0.0400263	0.0289538
327	0.0936194	0.131396	253	0.0348952	0.0258383
328	0.0911568	0.126761	252	0.03075	0.0225975
329	0.0859002	0.118625	251	0.0270831	0.0193877
330	0.0801206	0.11062	250	0.023555	0.0161895
331	0.0767127	0.106751	249	0.0208372	0.0138923
332	0.0736942	0.1003	248	0.0178083	0.0119415
333	0.0707408	0.0970383	247	0.0157507	0.0103578
334	0.0665211	0.0906824	246	0.0142757	0.00913833
335	0.0629156	0.0846933	245	0.0129233	0.00813218
336	0.0606431	0.0828191	244	0.0119085	0.00744521
337	0.0573485	0.0771639	243	0.0115845	0.00666893
338	0.0559228	0.0740092	242	0.0122381	0.00721081
339	0.0519081	0.0696955	241	0.0133131	0.00702779
340	0.0508855	0.0671978	240	0.0149777	0.00753999
341	0.0474366	0.0626699	239	0.0173725	0.00811569
342	0.0449379	0.0584557	238	0.0205824	0.00862851
343	0.0430647	0.0563418	237	0.0248141	0.00943454
344	0.0408386	0.0529411	236	0.029148	0.00990963
345	0.0400663	0.0514985	235	0.0331428	0.0100445
346	0.037833	0.0489284	234	0.0369523	0.00967627
347	0.0354445	0.0461617	233	0.0401524	0.0095295
348	0.0349719	0.0448254	232	0.0412415	0.00874002
349	0.0332234	0.0418995	231	0.0422427	0.00827088
350	0.0322361	0.0404341	230	0.0414771	0.00698609
351	0.0305563	0.0386207	229	0.0387063	0.00572974
352	0.0287475	0.0363179	228	0.0365452	0.00472701
353	0.028395	0.0351974	227	0.0321528	0.0036143
354	0.0267464	0.0335069	226	0.0289987	0.00253343
355	0.026467	0.0323147	225	0.02496	0.00169362
356	0.0246627	0.030439	224	0.0218477	0.00148418
357	0.0235627	0.0290764	223	0.0185233	0.000822273
358	0.0227932	0.0280869	222	0.0154912	0.000241769
359	0.021818	0.0268059	221	0.0127383	2.75243e-05
360	0.0206059	0.0248153	220	0.0110834	-0.000278478
361	0.02041	0.0243271	219	0.00923279	-0.000408054
362	0.0187724	0.0230539	218	0.00757483	-0.000529894
363	0.0184977	0.0221777	217	0.00630612	-0.000509737
364	0.0176716	0.0210941	216	0.00516342	-0.00055597
365	0.0164183	0.0194178	215	0.00445902	-0.00042026
366	0.015989	0.0189235	214	0.0030903	-0.000800482
367	0.0154648	0.0177196	213	0.00250012	-0.000670967
368	0.0147354	0.017247	212	0.00198978	-0.000777088
369	0.0138659	0.016588	211	0.00145087	-0.000786643
370	0.013667	0.015231	210	0.00104456	-0.000667669
371	0.0130589	0.0149871	209	0.000913422	-0.000593419
372	0.0123	0.0137838	208	0.000394959	-0.000484493
373	0.0114577	0.0134973	207	0.000263916	-0.00040978
374	0.0111377	0.0127846	206	0.000121246	-0.000461346
375	0.0103554	0.0118427	205	0.00022876	-0.000280759
376	0.0100147	0.0115687	204	0.000163818	-0.00027931
377	0.00990722	0.0108352	203	-0.000208435	-0.000328009
378	0.00901831	0.0101995	202	-0.000230591	-0.000341756
379	0.00889792	0.00969067	201	-0.000217255	-0.000219053
380	0.00846025	0.00908368	200	-9.27737e-06	-7.26476e-05
381	0.00803789	0.00891095
382	0.00779581	0.00807346	##### Extended Information
383	0.00742262	0.00775751	[Comments]
384	0.00711951	0.00784879	Sample name	Fluor-buffer-Ca-Ex	Fluor-buffer-Ca-Ex
385	0.00678852	0.00720718	Comment
386	0.00657856	0.00721606	User	Kona Orlandi	Kona Orlandi
387	0.0062004	0.00662427	Division
388	0.00563583	0.00641486	Company	Univ. of Oregon	Univ. of Oregon
389	0.00605202	0.00600418
390	0.00528356	0.00547195	[Detailed Information]
391	0.00500949	0.00542746	Creation date	2023-11-03 13:22:00	2023-11-03 13:21:00
392	0.00507551	0.00551324
393	0.00463294	0.00490326	Data array type	Linear data array	Linear data array
394	0.00482792	0.00525723	Horizontal axis	Wavelength [nm]	Wavelength [nm]
395	0.00452186	0.00487704	Vertical axis	Int.	Int.
396	0.00403564	0.00430658	Start	295 nm	295 nm
397	0.00409161	0.00431979	End	200 nm	200 nm
398	0.00377775	0.00405704	Data interval	1 nm	1 nm
399	0.00386491	0.00397003	Data points	96	96
400	0.00365865	0.00388571
401	0.0036494	0.00379443	[Measurement Information]
402	0.00310126	0.00363293	Instrument Name	Jasco CD	Jasco CD
403	0.00315348	0.00328549	Model Name	J-815	J-815
404	0.00300528	0.0031586	Serial No.	B042061168	B042061168
405	0.0032248	0.00326456
406	0.00297933	0.00279428	Accessory	MPTC-490S	MPTC-490S
407	0.00248861	0.00262955	Accessory S/N	B006861326	B006861326
408	0.00257682	0.00275757	Cell	1	1
409	0.00232411	0.0026142	Temperature	25.01 C	25.01 C
410	0.00224807	0.00250708	Control Sonsor	Holder	Holder
411	0.00222826	0.0022222	Monitor Sensor	Holder	Holder
412	0.0021128	0.0022001	Start Mode	Start immediately	Start immediately
413	0.00184995	0.00205771	Cell Length	10 mm	10 mm
414	0.00184113	0.00203397
415	0.00207812	0.00191806	Measure Mode	Ex. Spectrum	Ex. Spectrum
416	0.0018063	0.00186487	Sensitivity	630 Volt(s)	630 Volt(s)
417	0.00172222	0.00185675	D.I.T.	1 sec	1 sec
418	0.00155991	0.00184525	Bandwidth(Ex)	10.00 nm	10.00 nm
419	0.00145037	0.0016907	Bandwidth(Em)	10 nm	10 nm
420	0.00148144	0.00161514	Em. Wavelength	305 nm	305 nm
421	0.00138629	0.00145901	Measure Range	295 - 200 nm	295 - 200 nm
422	0.00115352	0.00138974	Data pitch	1 nm	1 nm
423	0.00122561	0.00148251	Scanning Speed	10 nm/min	10 nm/min
424	0.0012777	0.00135248	Shutter Control	Auto	Auto
425	0.00125326	0.00136935	Solvent	25 mM Tris	25 mM Tris
##### Extended Information
[Comments]
Sample name	Fluor-buffer-Ca-Em	Fluor-zA1-Ca-Em
Comment
User	Kona Orlandi	Kona Orlandi
Division
Company	Univ. of Oregon	Univ. of Oregon
[Detailed Information]
Creation date	2023-11-03 13:18:00	2023-11-03 13:19:00
Data array type	Linear data array	Linear data array
Horizontal axis	Wavelength [nm]	Wavelength [nm]
Vertical axis	Int.	Int.
Start	285 nm	285 nm
End	425 nm	425 nm
Data interval	1 nm	1 nm
Data points	141	141
[Measurement Information]
Instrument Name	Jasco CD	Jasco CD
Model Name	J-815	J-815
Serial No.	B042061168	B042061168
Accessory	MPTC-490S	MPTC-490S
Accessory S/N	B006861326	B006861326
Cell	1	1
Temperature	25.01 C	25.01 C
Control Sonsor	Holder	Holder
Monitor Sensor	Holder	Holder
Start Mode	Start immediately	Start immediately
Cell Length	10 mm	10 mm
Measure Mode	Em. Spectrum	Em. Spectrum
Sensitivity	630 Volt(s)	630 Volt(s)
D.I.T.	1 sec	1 sec
Bandwidth(Ex)	10.00 nm	10.00 nm
Bandwidth(Em)	10 nm	10 nm
Ex. Wavelength	280 nm	280 nm
Measure Range	285 - 425 nm	285 - 425 nm
Data pitch	1 nm	1 nm
Shutter Control	Auto	Auto
Solvent	25 mM Tris	25 mM Tris
		11 umol/L

## Sheet: FL-zW-800V
TITLE	zW-Flu-buffer-Ca-Ex	zW-Flu-buffer-Ca-EDTA-Ex	TITLE	zW-Flu-buffer-Ca-Em	zW-Flu-buffer-Ca-EDTA-Em
DATA TYPE			DATA TYPE
ORIGIN	JASCO	JASCO	ORIGIN	JASCO	JASCO
OWNER			OWNER
DATE	23/11/03	23/11/03	DATE	23/11/03	23/11/03
TIME	13:36:57	13:36:28	TIME	13:35:02	13:34:29
SPECTROMETER/DATA SYSTEM			SPECTROMETER/DATA SYSTEM
LOCALE	1033	1033	LOCALE	1033	1033
RESOLUTION			RESOLUTION
DELTAX	-1	-1	DELTAX	1	1
XUNITS	NANOMETERS	NANOMETERS	XUNITS	NANOMETERS	NANOMETERS
YUNITS	INTENSITY	INTENSITY	YUNITS	INTENSITY	INTENSITY
FIRSTX	295	295	FIRSTX	285	285
LASTX	200	200	LASTX	425	425
NPOINTS	96	96	NPOINTS	141	141
FIRSTY	0.21999	0.30374	FIRSTY	0.63658	0.73175
MAXY	0.51697	0.68031	MAXY	0.63658	0.73175
MINY	0.00058	0.0004	MINY	0.00327	0.00449
XYDATA	+Ca	-Ca	XYDATA	+Ca	-Ca
295	0.219991	0.303735	285	0.63658	0.731752
294	0.151562	0.247248	286	0.540439	0.58027
293	0.145823	0.244266	287	0.48542	0.514082
292	0.172511	0.28491	288	0.403559	0.473753
291	0.209395	0.335996	289	0.33894	0.429208
290	0.264357	0.406644	290	0.33103	0.414822
289	0.360663	0.464242	291	0.333041	0.401175
288	0.417631	0.515408	292	0.344679	0.413307
287	0.421402	0.575833	293	0.3804	0.460468
286	0.450931	0.618699	294	0.41519	0.504056
285	0.488488	0.647145	295	0.433782	0.537408
284	0.499513	0.672509	296	0.468063	0.572201
283	0.514359	0.680305	297	0.473717	0.592963
282	0.516974	0.676784	298	0.503611	0.621368
281	0.513408	0.664931	299	0.509444	0.639254
280	0.508052	0.655153	300	0.51768	0.649878
279	0.49849	0.648293	301	0.519254	0.661624
278	0.488243	0.617005	302	0.516061	0.662231
277	0.47617	0.607761	303	0.510736	0.664781
276	0.460428	0.572419	304	0.52381	0.67166
275	0.438487	0.555858	305	0.508438	0.671816
274	0.41411	0.520689	306	0.502654	0.657986
273	0.39603	0.487523	307	0.491879	0.658282
272	0.369767	0.452153	308	0.4801	0.639858
271	0.348141	0.42563	309	0.470679	0.63998
270	0.324913	0.390722	310	0.460259	0.613638
269	0.30392	0.364366	311	0.454376	0.612213
268	0.279487	0.334526	312	0.439226	0.590126
267	0.257876	0.305582	313	0.417729	0.565656
266	0.236516	0.276908	314	0.414064	0.558167
265	0.216657	0.25294	315	0.396353	0.529614
264	0.196075	0.228241	316	0.384633	0.517674
263	0.177472	0.202031	317	0.365269	0.491602
262	0.162496	0.182083	318	0.344848	0.462609
261	0.144177	0.162679	319	0.338423	0.45604
260	0.133162	0.14405	320	0.321173	0.427519
259	0.117498	0.1258	321	0.316635	0.417349
258	0.107635	0.111812	322	0.294027	0.395307
257	0.0944994	0.0985788	323	0.2836	0.380964
256	0.083035	0.0850111	324	0.267894	0.360962
255	0.0723076	0.0737434	325	0.256971	0.335489
254	0.0641999	0.0659115	326	0.250365	0.322803
253	0.0583898	0.0559484	327	0.234931	0.306245
252	0.0531754	0.0490681	328	0.226662	0.292939
251	0.0456231	0.0420836	329	0.212164	0.272941
250	0.0401409	0.0369372	330	0.201886	0.253072
249	0.0349466	0.0315613	331	0.192468	0.247623
248	0.03289	0.0292299	332	0.185051	0.232476
247	0.0306173	0.0257342	333	0.181101	0.228086
246	0.0296489	0.024432	334	0.169955	0.210852
245	0.0289309	0.0234736	335	0.160176	0.195816
244	0.029894	0.0230635	336	0.155577	0.189951
243	0.0318482	0.0247896	337	0.147912	0.178771
242	0.0362057	0.0260763	338	0.140952	0.173114
241	0.0411049	0.0304248	339	0.131958	0.159321
240	0.0470453	0.0331935	340	0.130364	0.151583
239	0.0573853	0.038123	341	0.123186	0.144207
238	0.0657477	0.043584	342	0.117412	0.132529
237	0.0748341	0.0468755	343	0.112974	0.130108
236	0.0851379	0.0522193	344	0.103488	0.122318
235	0.0913939	0.0532409	345	0.105064	0.115173
234	0.0995701	0.050185	346	0.100113	0.109251
233	0.103845	0.0486004	347	0.0939066	0.101938
232	0.108171	0.0488182	348	0.0906299	0.0990257
231	0.107894	0.0430431	349	0.0828553	0.0941488
230	0.105443	0.0387539	350	0.0845074	0.0903531
229	0.10115	0.0322294	351	0.0773321	0.0862919
228	0.0948443	0.0290854	352	0.0750195	0.0783987
227	0.0876963	0.022784	353	0.0736856	0.0777631
226	0.0812697	0.0193748	354	0.0700301	0.0712553
225	0.0749339	0.0157047	355	0.0663792	0.0712513
224	0.0649959	0.0128343	356	0.0635063	0.0677023
223	0.0592082	0.0104701	357	0.0628172	0.0655694
222	0.0555076	0.00868297	358	0.0583913	0.0624528
221	0.0512811	0.0071504	359	0.0574353	0.0597229
220	0.044559	0.00488087	360	0.0539424	0.054489
219	0.0392113	0.00496495	361	0.0526829	0.0547771
218	0.0376116	0.00341438	362	0.0509146	0.0488444
217	0.0324173	0.00260872	363	0.049695	0.049475
216	0.0300412	0.00320627	364	0.0476456	0.0458786
215	0.0280643	0.00229283	365	0.0420688	0.041801
214	0.0241027	0.00126818	366	0.0421211	0.0427767
213	0.0206674	0.00107529	367	0.0405198	0.0375295
212	0.017751	0.000461007	368	0.0366071	0.0361665
211	0.0158768	0.00113382	369	0.0360094	0.0372827
210	0.0125354	0.00080455	370	0.0324985	0.0323914
209	0.0100787	0.000486281	371	0.0327692	0.0335523
208	0.00818414	0.000403893	372	0.0307947	0.0298451
207	0.00543713	0.000929534	373	0.0321364	0.0286277
206	0.00352707	0.000515192	374	0.0281086	0.0265782
205	0.00363446	0.00100166	375	0.0262506	0.0249513
204	0.00219385	0.000401027	376	0.0252163	0.0245151
203	0.00160944	0.000794595	377	0.0245546	0.024485
202	0.000721222	0.000404017	378	0.0222532	0.0227057
201	0.000646759	0.000607936	379	0.022041	0.0222471
200	0.000579102	0.000433698	380	0.021227	0.0203325
			381	0.020642	0.0205394
##### Extended Information			382	0.0199194	0.0179476
[Comments]			383	0.0184866	0.0177866
Sample name	Fluor-zW-Ca-Ex	Fluor-buffer-Ca-EDTA-Ex	384	0.0180581	0.016649
Comment			385	0.0170412	0.015738
User	Kona Orlandi	Kona Orlandi	386	0.0180572	0.0170943
Division			387	0.0154089	0.0162386
Company	Univ. of Oregon	Univ. of Oregon	388	0.0141973	0.0141487
			389	0.0147549	0.0144568
[Detailed Information]			390	0.0143889	0.0130886
Creation date	2023-11-03 13:36:00	2023-11-03 13:36:00	391	0.0132425	0.0124227
			392	0.0131374	0.0133837
Data array type	Linear data array	Linear data array	393	0.0111939	0.0107707
Horizontal axis	Wavelength [nm]	Wavelength [nm]	394	0.0125041	0.0119136
Vertical axis	Int.	Int.	395	0.0116828	0.010648
Start	295 nm	295 nm	396	0.0123966	0.0108569
End	200 nm	200 nm	397	0.0102215	0.0100282
Data interval	1 nm	1 nm	398	0.00960638	0.0102687
Data points	96	96	399	0.00951358	0.00952922
			400	0.00911536	0.00978887
[Measurement Information]			401	0.0101028	0.00939157
Instrument Name	Jasco CD	Jasco CD	402	0.00869876	0.00778339
Model Name	J-815	J-815	403	0.00816788	0.00857481
Serial No.	B042061168	B042061168	404	0.00762735	0.00739066
			405	0.00767542	0.00806326
Accessory	MPTC-490S	MPTC-490S	406	0.00781345	0.00735715
Accessory S/N	B006861326	B006861326	407	0.00716666	0.00722693
Cell	1	1	408	0.00712	0.00707673
Temperature	25.00 C	24.99 C	409	0.00706686	0.00761393
Control Sonsor	Holder	Holder	410	0.00643265	0.00738693
Monitor Sensor	Holder	Holder	411	0.00580756	0.00600927
Start Mode	Start immediately	Start immediately	412	0.00596957	0.00657883
Cell Length	10 mm	10 mm	413	0.00552798	0.00500789
			414	0.00534491	0.0067973
Measure Mode	Ex. Spectrum	Ex. Spectrum	415	0.00573776	0.00577656
Sensitivity	800 Volt(s)	800 Volt(s)	416	0.00605725	0.00608309
D.I.T.	1 sec	1 sec	417	0.00481329	0.00563857
Bandwidth(Ex)	10.00 nm	10.00 nm	418	0.00456091	0.00459429
Bandwidth(Em)	10 nm	10 nm	419	0.00440073	0.00496955
Em. Wavelength	305 nm	305 nm	420	0.00604767	0.0054582
Measure Range	295 - 200 nm	295 - 200 nm	421	0.00369742	0.00449153
Data pitch	1 nm	1 nm	422	0.00392725	0.00449174
Scanning Speed	10 nm/min	10 nm/min	423	0.00327039	0.0049222
Shutter Control	Auto	Auto	424	0.00415799	0.00452602
Solvent	25 mM Tris	25 mM Tris	425	0.00398907	0.00452321
Concentration	9 umol/L
			##### Extended Information
			[Comments]
			Sample name	Fluor-zW-Ca-Em	Fluor-buffer-Ca-EDTA-Em
			Comment
			User	Kona Orlandi	Kona Orlandi
			Division
			Company	Univ. of Oregon	Univ. of Oregon
			[Detailed Information]
			Creation date	2023-11-03 13:35:00	2023-11-03 13:34:00
			Data array type	Linear data array	Linear data array
			Horizontal axis	Wavelength [nm]	Wavelength [nm]
			Vertical axis	Int.	Int.
			Start	285 nm	285 nm
			End	425 nm	425 nm
			Data interval	1 nm	1 nm
			Data points	141	141
			[Measurement Information]
			Instrument Name	Jasco CD	Jasco CD
			Model Name	J-815	J-815
			Serial No.	B042061168	B042061168
			Accessory	MPTC-490S	MPTC-490S
			Accessory S/N	B006861326	B006861326
			Cell	1	1
			Temperature	25.01 C	24.99 C
			Control Sonsor	Holder	Holder
			Monitor Sensor	Holder	Holder
			Start Mode	Start immediately	Start immediately
			Cell Length	10 mm	10 mm
			Measure Mode	Em. Spectrum	Em. Spectrum
			Sensitivity	800 Volt(s)	800 Volt(s)
			D.I.T.	1 sec	1 sec
			Bandwidth(Ex)	10.00 nm	10.00 nm
			Bandwidth(Em)	10 nm	10 nm
			Ex. Wavelength	280 nm	280 nm
			Measure Range	285 - 425 nm	285 - 425 nm
			Data pitch	1 nm	1 nm
			Shutter Control	Auto	Auto
			Solvent	25 mM Tris	25 mM Tris
			Concentration	9 umol/L

[truncated: 2 more sheets: FL-zICN-630V, combined]
