# Supplementary material for: Zebrafish do not have a calprotectin ortholog
Source: PLoS One. 2025 May 2;20(5):e0322649. doi: 10.1371/journal.pone.0322649 (PMC12047837; doi:10.1371/journal.pone.0322649)
Supplement: S2 File — (XLSX) [file pone.0322649.s012.xlsx]

## Sheet: 20230106_hCP
20230106_hCP		Bug:	No bug	S. epi	S. epi	S. epi	Aero	Aero	Aero	Z20	Z20	Z20
		1	2	3	4	5	6	7	8	9	10	11	12
[S100] (uM):	a	Buffer
0	b	Buffer	Buffer Background	S. epi			Aeromonas CR1			Vibrio Z20			Buffer
5	c		Buffer + 5 uM S100	S. epi + 5 uM S100			Aero + 5 uM S100			Z20 + 5 uM S100
10	d		Buffer + 10 uM S100	S. epi + 10 uM S100			Aero + 10 uM S100			Z20 + 10 uM S100
25	e		Buffer + 25 uM S100	S. epi + 25 uM S100			Aero + 25 uM S100			Z20 + 25 uM S100
40	f		Buffer + 40 uM S100	S. epi + 40 uM S100			Aero + 40 uM S100			Z20 + 40 uM S100
50	g		Buffer + 50 uM S100	S. epi + 50 uM S100			Aero + 50 uM S100			Z20 + 50 uM S100
	h	Buffer
##BLOCKS= 1
Plate:	Plate1	1.3	TimeFormat	Kinetic	Absorbance	Raw	FALSE	53	46800	900				1	600	1	12	96	1	8
Time	Temperature(¡C)	A1	A2	A3	A4	A5	A6	A7	A8	A9	A10	A11	A12	B1	B2	B3	B4	B5	B6	B7	B8	B9	B10	B11	B12	C1	C2	C3	C4	C5	C6	C7	C8	C9	C10	C11	C12	D1	D2	D3	D4	D5	D6	D7	D8	D9	D10	D11	D12
00:00:00	26.5	0.0814	0.0816	0.0814	0.0819	0.0827	0.0822	0.0823	0.0811	0.0808	0.0818	0.0809	0.0824	0.082	0.081	0.0816	0.0824	0.0834	0.0829	0.0821	0.0826	0.0813	0.0826	0.0812	0.0815	0.0854	0.0966	0.0985	0.0979	0.0992	0.0987	0.0991	0.1018	0.099	0.1004	0.099	0.0818	0.0828	0.0938	0.0889	0.0912	0.0898	0.0862	0.0908	0.0887	0.089	0.0918	0.0898	0.081
00:14:58	27	0.0808	0.0809	0.0806	0.0811	0.0819	0.0817	0.0813	0.0806	0.0797	0.0811	0.0801	0.0816	0.0816	0.0803	0.081	0.0816	0.0859	0.082	0.0813	0.0817	0.081	0.0821	0.0813	0.0808	0.0818	0.0931	0.0915	0.0934	0.0957	0.0937	0.0935	0.0976	0.0969	0.0957	0.0929	0.081	0.082	0.095	0.0914	0.094	0.0942	0.0882	0.0943	0.0921	0.0937	0.0967	0.0943	0.0803
00:29:57	27.5	0.081	0.0812	0.081	0.0814	0.0823	0.0817	0.0812	0.0807	0.0799	0.0812	0.0804	0.082	0.0818	0.0807	0.081	0.0819	0.0826	0.0822	0.0816	0.0825	0.0816	0.0828	0.0816	0.0812	0.0822	0.0914	0.0924	0.0954	0.0942	0.0957	0.0991	0.1008	0.0991	0.1006	0.1004	0.0812	0.0824	0.0966	0.094	0.0958	0.0971	0.0899	0.0963	0.0931	0.0958	0.0991	0.0969	0.0805
00:44:55	28.5	0.0809	0.0813	0.0808	0.0815	0.082	0.0817	0.0808	0.0802	0.0799	0.0812	0.0798	0.0817	0.0817	0.0805	0.0811	0.0818	0.0815	0.0824	0.0819	0.0826	0.0814	0.0832	0.082	0.0804	0.0819	0.0922	0.0944	0.0955	0.0966	0.0989	0.1019	0.1015	0.1013	0.1026	0.1021	0.0808	0.0821	0.0962	0.0947	0.0964	0.0979	0.0915	0.0978	0.0957	0.0977	0.1008	0.0985	0.0805
00:59:58	29.5	0.081	0.0819	0.081	0.0814	0.0825	0.0816	0.0812	0.0807	0.0796	0.0812	0.0798	0.0819	0.0817	0.0805	0.0813	0.082	0.0821	0.0831	0.0823	0.083	0.0827	0.0836	0.0829	0.0808	0.0822	0.0926	0.0945	0.1009	0.0951	0.0986	0.105	0.1024	0.1027	0.104	0.1033	0.0807	0.0824	0.0962	0.0948	0.0973	0.0983	0.0931	0.0997	0.0984	0.0997	0.1028	0.1001	0.0804
01:15:00	30.5	0.0813	0.0816	0.0808	0.0815	0.0825	0.0819	0.0812	0.0809	0.0798	0.0812	0.0802	0.0819	0.0819	0.0809	0.0812	0.0821	0.0821	0.0841	0.0829	0.084	0.0843	0.0856	0.0846	0.0812	0.0823	0.0933	0.0948	0.1021	0.0961	0.1004	0.1061	0.1035	0.1049	0.1058	0.1049	0.081	0.0824	0.0965	0.0945	0.0976	0.0988	0.0942	0.0997	0.1003	0.1017	0.1046	0.1027	0.0807
01:30:00	31	0.0814	0.082	0.0812	0.0816	0.0827	0.082	0.0812	0.0807	0.0801	0.0812	0.0805	0.0822	0.0821	0.0811	0.0817	0.0826	0.0823	0.0857	0.0844	0.0854	0.0865	0.0878	0.087	0.0812	0.0826	0.094	0.0952	0.1025	0.0963	0.1017	0.1081	0.105	0.1078	0.1088	0.1082	0.0815	0.0827	0.0976	0.0952	0.0984	0.0999	0.0971	0.1021	0.1021	0.1042	0.1055	0.1051	0.081
01:45:00	32	0.0816	0.0822	0.0813	0.082	0.0827	0.0823	0.0816	0.0811	0.0804	0.0818	0.0808	0.0822	0.0825	0.0814	0.0819	0.083	0.0826	0.0877	0.0866	0.0879	0.0914	0.0919	0.091	0.0815	0.0829	0.0945	0.0955	0.1029	0.0968	0.1046	0.1103	0.1076	0.113	0.1139	0.1131	0.0818	0.083	0.0983	0.0961	0.0988	0.1007	0.1004	0.1038	0.105	0.1074	0.1085	0.1088	0.0811
02:00:00	32.5	0.0822	0.0824	0.0815	0.0824	0.083	0.0825	0.082	0.0816	0.0808	0.0819	0.0806	0.0826	0.0828	0.0816	0.0825	0.0834	0.083	0.0914	0.0899	0.0912	0.0983	0.0986	0.0977	0.0821	0.0832	0.0954	0.0965	0.1033	0.098	0.1088	0.1145	0.1118	0.1209	0.1223	0.1217	0.082	0.0834	0.0993	0.0973	0.1001	0.102	0.1055	0.1082	0.1094	0.1132	0.1139	0.1146	0.0814
02:15:00	33	0.0819	0.0821	0.0816	0.082	0.0831	0.0823	0.0817	0.0814	0.0802	0.0817	0.0805	0.082	0.0825	0.0816	0.0827	0.0837	0.0836	0.098	0.0956	0.0971	0.1105	0.1098	0.1097	0.0816	0.0829	0.0956	0.0972	0.104	0.0982	0.1163	0.121	0.1188	0.1345	0.1362	0.1368	0.0818	0.0832	0.0993	0.0982	0.1007	0.1025	0.1131	0.1145	0.1157	0.1224	0.1226	0.124	0.081
02:30:00	33	0.0817	0.0822	0.0817	0.0823	0.0829	0.0823	0.0818	0.0813	0.0804	0.0818	0.0807	0.0827	0.0824	0.0816	0.083	0.084	0.0837	0.1095	0.1061	0.1086	0.1327	0.1299	0.1295	0.0818	0.0829	0.0959	0.0982	0.1047	0.0992	0.1288	0.1325	0.1316	0.1572	0.1592	0.1602	0.0818	0.0832	0.1003	0.0988	0.1014	0.1032	0.1255	0.1251	0.1276	0.1361	0.1364	0.1387	0.0812
02:45:00	33.5	0.0821	0.0825	0.0817	0.082	0.0832	0.0825	0.0818	0.0813	0.0807	0.0818	0.0808	0.0823	0.0827	0.0817	0.0836	0.0845	0.0843	0.1311	0.1256	0.1285	0.1624	0.1597	0.1593	0.0815	0.0833	0.0962	0.0991	0.106	0.1002	0.1498	0.1526	0.1526	0.1863	0.1887	0.1901	0.0816	0.0834	0.1004	0.1001	0.1029	0.1044	0.1461	0.1429	0.1463	0.1559	0.1573	0.1603	0.0812
03:00:00	33.5	0.0821	0.0827	0.0819	0.0822	0.0833	0.0822	0.0818	0.0816	0.0808	0.082	0.0808	0.0827	0.0828	0.0818	0.0844	0.0854	0.085	0.158	0.1517	0.1546	0.1986	0.196	0.1963	0.0816	0.0831	0.0966	0.1002	0.1072	0.1012	0.1751	0.1768	0.1767	0.2228	0.2247	0.2259	0.082	0.0833	0.1009	0.1012	0.1042	0.1055	0.1707	0.1665	0.1695	0.1786	0.1801	0.1833	0.0812
03:15:00	34	0.0819	0.0829	0.0818	0.0822	0.083	0.0819	0.0818	0.0816	0.0804	0.082	0.0805	0.0822	0.0828	0.0817	0.0849	0.0863	0.0857	0.1923	0.184	0.1871	0.2419	0.2376	0.2397	0.0817	0.083	0.0963	0.1015	0.1083	0.1024	0.2115	0.2089	0.2118	0.2688	0.2709	0.2726	0.0817	0.0834	0.1013	0.1023	0.105	0.1066	0.2027	0.1974	0.1996	0.2058	0.2106	0.2109	0.0815
03:30:00	34	0.0821	0.0835	0.0818	0.0824	0.0833	0.0822	0.0819	0.0815	0.0804	0.0818	0.0808	0.0826	0.0829	0.082	0.086	0.0874	0.0872	0.2481	0.237	0.239	0.2928	0.2846	0.2873	0.0816	0.0833	0.0969	0.1033	0.11	0.1043	0.2679	0.2585	0.2634	0.3091	0.3046	0.3042	0.0819	0.0837	0.102	0.104	0.1064	0.1079	0.2522	0.2437	0.2507	0.2442	0.248	0.2484	0.0811
03:45:00	34.5	0.0817	0.0835	0.0816	0.0821	0.0832	0.0821	0.0818	0.0814	0.0802	0.0818	0.0807	0.0825	0.0825	0.0817	0.0877	0.0888	0.0887	0.2994	0.2914	0.2945	0.3091	0.3134	0.3094	0.0814	0.083	0.0963	0.1056	0.1123	0.1063	0.3152	0.3053	0.3082	0.3326	0.3316	0.3274	0.0816	0.0835	0.1024	0.1061	0.1079	0.1097	0.3063	0.3002	0.3036	0.292	0.3005	0.2901	0.0812
04:00:00	34.5	0.0821	0.0842	0.0822	0.0823	0.0834	0.0825	0.0822	0.0818	0.0806	0.0821	0.081	0.0827	0.0828	0.0821	0.09	0.0915	0.0911	0.3357	0.3262	0.3306	0.3354	0.3314	0.3339	0.0819	0.0833	0.0972	0.109	0.1164	0.1102	0.3512	0.3398	0.3485	0.3604	0.3584	0.356	0.082	0.0835	0.1032	0.108	0.1097	0.112	0.3389	0.3337	0.3331	0.3195	0.3291	0.3185	0.0812
04:15:00	34.5	0.0821	0.0838	0.0818	0.0822	0.0835	0.0823	0.0818	0.0819	0.0807	0.0818	0.0808	0.0824	0.0831	0.0818	0.0928	0.0943	0.0943	0.3581	0.3577	0.3592	0.3558	0.3552	0.3524	0.0818	0.0833	0.097	0.1133	0.1211	0.1142	0.3825	0.3744	0.3811	0.3587	0.3594	0.3509	0.0824	0.0834	0.1036	0.1101	0.1121	0.1141	0.3715	0.3611	0.3638	0.3389	0.343	0.3386	0.0812
04:30:00	34.5	0.0822	0.0837	0.082	0.0825	0.0833	0.0825	0.082	0.0819	0.0806	0.082	0.081	0.0826	0.0829	0.0818	0.0966	0.0984	0.098	0.3753	0.375	0.3754	0.3594	0.359	0.3566	0.082	0.0835	0.0971	0.1191	0.1275	0.119	0.3905	0.4	0.3892	0.3669	0.3676	0.3624	0.0821	0.0836	0.1041	0.113	0.115	0.117	0.3911	0.3859	0.3857	0.3506	0.356	0.3455	0.0811
04:45:00	34.5	0.0824	0.0842	0.0825	0.0827	0.0837	0.0829	0.0825	0.0821	0.0808	0.0825	0.0813	0.0829	0.0832	0.0822	0.1021	0.1039	0.1037	0.3885	0.3883	0.3881	0.3657	0.3652	0.3642	0.082	0.0836	0.0975	0.1269	0.136	0.1275	0.4053	0.4241	0.4099	0.3743	0.3769	0.3728	0.0823	0.0838	0.1045	0.1166	0.118	0.1208	0.405	0.4006	0.3986	0.3538	0.3574	0.3517	0.0817
05:00:00	35	0.0821	0.0838	0.082	0.0826	0.0835	0.0826	0.0816	0.0818	0.0808	0.082	0.0808	0.0825	0.0829	0.082	0.1086	0.1109	0.111	0.4059	0.4031	0.403	0.3783	0.3759	0.3765	0.0818	0.0834	0.0973	0.1357	0.1459	0.1357	0.4381	0.4507	0.4325	0.3859	0.3892	0.3853	0.082	0.0836	0.1047	0.1206	0.1222	0.125	0.4143	0.4079	0.4086	0.3583	0.3623	0.3563	0.0812
05:15:00	35	0.0822	0.0836	0.0817	0.0826	0.0832	0.0828	0.0817	0.082	0.0808	0.0819	0.0808	0.0825	0.0829	0.0821	0.1177	0.1203	0.1205	0.4282	0.428	0.4277	0.3963	0.3921	0.3926	0.0817	0.0833	0.0972	0.1462	0.1582	0.1462	0.4638	0.4824	0.4626	0.4078	0.4144	0.4074	0.0822	0.0837	0.1048	0.1259	0.1282	0.1305	0.424	0.4188	0.4155	0.3668	0.3694	0.3658	0.0813
05:30:00	35	0.0819	0.0829	0.0818	0.0824	0.0834	0.0826	0.0819	0.0816	0.0807	0.0819	0.0807	0.0823	0.0829	0.082	0.1289	0.132	0.1318	0.4586	0.4575	0.4558	0.4023	0.4019	0.4011	0.0814	0.0831	0.0971	0.1587	0.1723	0.1586	0.478	0.4782	0.4679	0.4177	0.4217	0.4193	0.0817	0.0834	0.1052	0.1317	0.1339	0.1366	0.4308	0.4281	0.4229	0.3753	0.38	0.3749	0.0813
05:45:00	35	0.0823	0.0836	0.0826	0.0828	0.0838	0.083	0.0824	0.0823	0.081	0.0823	0.0812	0.0829	0.0831	0.0823	0.1425	0.1455	0.1454	0.4919	0.4871	0.4899	0.4098	0.4108	0.4089	0.082	0.0836	0.0979	0.1721	0.1872	0.1733	0.4977	0.4829	0.4973	0.4252	0.4282	0.4196	0.0822	0.0839	0.1058	0.1383	0.1409	0.1438	0.4384	0.4373	0.4358	0.3838	0.3886	0.3818	0.0816
06:00:00	35	0.0822	0.0833	0.0821	0.0823	0.0836	0.0829	0.0822	0.0823	0.081	0.0823	0.081	0.0826	0.0831	0.0822	0.1575	0.1608	0.1608	0.5112	0.5004	0.5018	0.4211	0.4229	0.4211	0.0819	0.0837	0.0976	0.1872	0.2036	0.1878	0.5271	0.4912	0.5232	0.4283	0.4314	0.4271	0.0821	0.084	0.1058	0.145	0.148	0.1515	0.4547	0.4572	0.4574	0.3912	0.3961	0.3893	0.0815
06:15:00	35	0.0823	0.0834	0.082	0.0822	0.0837	0.0827	0.082	0.0818	0.0809	0.0819	0.0809	0.0823	0.0831	0.0819	0.1742	0.1781	0.1785	0.5508	0.547	0.5435	0.4378	0.4357	0.4347	0.0817	0.0836	0.0974	0.2042	0.2219	0.2051	0.5564	0.5278	0.5404	0.4455	0.444	0.4403	0.0821	0.084	0.1059	0.1532	0.1562	0.1604	0.4771	0.4812	0.4829	0.3988	0.4024	0.3974	0.0816
06:30:00	35	0.0823	0.0837	0.0821	0.0825	0.0835	0.0826	0.082	0.0822	0.0809	0.0823	0.0812	0.0827	0.0829	0.0821	0.1941	0.1984	0.1982	0.5708	0.5698	0.5705	0.4507	0.4468	0.4472	0.082	0.0833	0.0976	0.2223	0.2409	0.223	0.5736	0.5669	0.5743	0.4648	0.4628	0.4592	0.0823	0.0836	0.1061	0.1614	0.1657	0.17	0.4902	0.4923	0.4976	0.4214	0.4202	0.4163	0.0813
06:45:00	35	0.0822	0.0836	0.0823	0.0828	0.0836	0.0827	0.0823	0.0819	0.0808	0.0825	0.081	0.0828	0.0829	0.0824	0.2154	0.22	0.2196	0.5906	0.5832	0.5783	0.4629	0.4583	0.4584	0.082	0.0835	0.098	0.2432	0.2618	0.2452	0.6106	0.5945	0.5996	0.4758	0.4732	0.47	0.082	0.0837	0.1064	0.1701	0.1756	0.1796	0.5168	0.5282	0.5264	0.43	0.4267	0.4269	0.0816
07:00:00	35	0.0825	0.0838	0.0823	0.083	0.084	0.083	0.0825	0.0823	0.0811	0.0825	0.0812	0.083	0.0832	0.0823	0.2383	0.2435	0.2422	0.6324	0.6207	0.6089	0.4758	0.469	0.4701	0.0821	0.0837	0.0978	0.2677	0.2854	0.2693	0.6315	0.6222	0.6233	0.487	0.4837	0.4802	0.0826	0.084	0.1066	0.1806	0.1868	0.1905	0.5348	0.5467	0.5513	0.4461	0.4436	0.4432	0.0816
07:15:00	35.5	0.0823	0.0833	0.0821	0.0826	0.0836	0.0826	0.0822	0.082	0.081	0.0822	0.0808	0.0827	0.0832	0.0819	0.262	0.2669	0.2678	0.6585	0.6548	0.6461	0.4879	0.4818	0.4838	0.0821	0.0835	0.0972	0.2951	0.3112	0.2961	0.6494	0.6386	0.6446	0.4962	0.4867	0.4866	0.0823	0.084	0.1064	0.1914	0.198	0.2018	0.5668	0.5707	0.5768	0.4608	0.4623	0.457	0.0814
07:30:00	35.5	0.0821	0.0832	0.0819	0.0825	0.0834	0.0824	0.0821	0.0818	0.081	0.0821	0.081	0.0825	0.0829	0.0821	0.287	0.2955	0.2934	0.7008	0.6971	0.6934	0.5017	0.4935	0.4921	0.0818	0.0834	0.0973	0.3244	0.3381	0.3236	0.6848	0.6686	0.681	0.507	0.5022	0.4988	0.0822	0.0836	0.1064	0.2028	0.2111	0.2137	0.6033	0.605	0.6014	0.4686	0.4716	0.465	0.0812
07:45:00	35.5	0.0822	0.0834	0.0822	0.0827	0.0838	0.0831	0.0823	0.0817	0.0808	0.0823	0.0808	0.0828	0.0832	0.0822	0.3134	0.324	0.3219	0.7201	0.7237	0.7172	0.5147	0.5028	0.5038	0.0819	0.0834	0.0979	0.3537	0.3662	0.3544	0.7008	0.6894	0.7003	0.5127	0.5077	0.5013	0.0824	0.084	0.1069	0.2171	0.2241	0.2261	0.611	0.6166	0.6126	0.4777	0.4784	0.4747	0.0815
08:00:00	35.5	0.0825	0.0838	0.0821	0.083	0.084	0.0832	0.0827	0.0823	0.081	0.0824	0.0815	0.0832	0.0832	0.0827	0.3435	0.3532	0.3492	0.7385	0.7358	0.7328	0.5256	0.5166	0.5208	0.0824	0.0838	0.0984	0.3816	0.3954	0.3836	0.7117	0.7085	0.7153	0.5235	0.5179	0.5192	0.0828	0.084	0.1073	0.2302	0.2386	0.2409	0.6192	0.6281	0.621	0.4884	0.4889	0.4868	0.0819
08:15:00	35.5	0.0825	0.0839	0.0822	0.0827	0.0839	0.0826	0.0822	0.0821	0.0811	0.0824	0.0811	0.083	0.0833	0.0825	0.3721	0.3807	0.3765	0.755	0.7523	0.7516	0.539	0.5302	0.5304	0.0821	0.0839	0.0977	0.4092	0.4197	0.4096	0.7255	0.7251	0.7322	0.5282	0.5221	0.526	0.0824	0.0842	0.107	0.2446	0.2552	0.2558	0.6372	0.6437	0.6393	0.497	0.4971	0.4953	0.0815
08:30:00	35.5	0.0824	0.084	0.0821	0.0827	0.0839	0.0826	0.0822	0.0821	0.0811	0.0823	0.081	0.083	0.0832	0.0828	0.4023	0.4074	0.4028	0.7729	0.7724	0.7714	0.5507	0.5393	0.5414	0.0821	0.0837	0.0981	0.4324	0.4413	0.4335	0.7359	0.738	0.7478	0.538	0.5314	0.5339	0.0823	0.0844	0.1072	0.261	0.2722	0.2712	0.6542	0.657	0.6536	0.5036	0.5041	0.5078	0.0817
08:45:00	35.5	0.0823	0.0836	0.0821	0.0825	0.0836	0.0827	0.0826	0.0822	0.081	0.0825	0.081	0.0832	0.0831	0.0825	0.4263	0.43	0.4252	0.7907	0.7921	0.7913	0.5619	0.5542	0.5549	0.0821	0.0836	0.098	0.4507	0.4589	0.4506	0.7546	0.7554	0.762	0.5451	0.5386	0.5409	0.0823	0.0844	0.1072	0.2762	0.2884	0.2872	0.6732	0.675	0.6714	0.5126	0.5179	0.5148	0.0816
09:00:00	35.5	0.0824	0.0837	0.0824	0.0828	0.084	0.0827	0.0825	0.0821	0.0812	0.0825	0.0812	0.0832	0.0833	0.0828	0.4432	0.4469	0.4433	0.8116	0.8134	0.8125	0.5703	0.5609	0.5667	0.0822	0.0838	0.0982	0.4676	0.4736	0.4671	0.7736	0.7714	0.7806	0.5502	0.5458	0.5479	0.0827	0.0847	0.1074	0.2927	0.3049	0.3036	0.693	0.6926	0.6879	0.5204	0.5266	0.5263	0.0819
09:15:00	35.5	0.0825	0.0833	0.0822	0.0827	0.0838	0.0826	0.0825	0.0818	0.0812	0.0826	0.0814	0.0832	0.0833	0.0829	0.4586	0.4629	0.4591	0.8298	0.832	0.8316	0.5824	0.577	0.5793	0.0821	0.0838	0.0981	0.4781	0.4818	0.4774	0.7907	0.7848	0.7967	0.559	0.5536	0.5528	0.0825	0.0846	0.1073	0.3083	0.3224	0.3202	0.7111	0.7096	0.7044	0.5307	0.5361	0.5308	0.0817
09:30:00	35.5	0.0828	0.0842	0.0824	0.0832	0.0841	0.083	0.0829	0.0822	0.0814	0.0829	0.0817	0.0834	0.0835	0.0833	0.4711	0.4749	0.4713	0.8434	0.8458	0.8467	0.5893	0.583	0.5878	0.0825	0.0842	0.0984	0.4872	0.4879	0.4857	0.8039	0.7983	0.812	0.5646	0.5597	0.5604	0.0831	0.085	0.1073	0.3242	0.3383	0.3352	0.7266	0.7227	0.7173	0.5388	0.5451	0.5463	0.082
09:45:00	35.5	0.0828	0.0852	0.0827	0.0834	0.0843	0.0834	0.0831	0.0826	0.0816	0.083	0.0819	0.084	0.084	0.0837	0.4809	0.4836	0.4796	0.854	0.8583	0.8588	0.5981	0.59	0.5959	0.0825	0.0845	0.0989	0.4942	0.4942	0.4934	0.8173	0.8086	0.8275	0.5656	0.5683	0.5658	0.0831	0.0852	0.1078	0.3377	0.3521	0.35	0.7408	0.7397	0.733	0.5445	0.5515	0.557	0.0825
10:00:00	35.5	0.0831	0.0853	0.0827	0.0838	0.0845	0.0834	0.0833	0.0828	0.0815	0.0832	0.0821	0.0843	0.0843	0.0841	0.487	0.4881	0.485	0.8643	0.8681	0.8694	0.6026	0.5962	0.6047	0.083	0.0849	0.0993	0.5018	0.5005	0.4997	0.828	0.8189	0.8382	0.5649	0.578	0.5743	0.0833	0.0854	0.1081	0.3504	0.365	0.363	0.7564	0.7551	0.7468	0.5482	0.5588	0.5619	0.0824
10:15:00	35.5	0.083	0.0852	0.0826	0.0835	0.0846	0.0831	0.0834	0.0828	0.0818	0.0829	0.082	0.0844	0.0841	0.0843	0.4904	0.4917	0.4884	0.8742	0.8772	0.8788	0.6047	0.6063	0.6133	0.0829	0.0849	0.0993	0.5084	0.5046	0.5054	0.8378	0.8282	0.8479	0.5719	0.5841	0.5789	0.0832	0.0853	0.1079	0.3618	0.376	0.3761	0.7703	0.7662	0.7592	0.556	0.5678	0.5634	0.0821
10:30:00	35.5	0.0836	0.086	0.0832	0.0838	0.085	0.0832	0.084	0.083	0.0822	0.0838	0.0827	0.0854	0.0845	0.0849	0.4942	0.4951	0.4922	0.884	0.8857	0.887	0.6204	0.6125	0.6111	0.0834	0.0855	0.1	0.5139	0.5099	0.5111	0.8481	0.8369	0.8585	0.5786	0.5818	0.5736	0.0838	0.0858	0.1083	0.3734	0.389	0.3876	0.7855	0.7804	0.7735	0.563	0.573	0.5678	0.083
10:45:00	35.5	0.0838	0.0862	0.0829	0.0845	0.085	0.0836	0.0847	0.0831	0.0822	0.084	0.083	0.0857	0.0846	0.0855	0.4982	0.4995	0.4963	0.8933	0.8935	0.895	0.6328	0.6237	0.6248	0.0835	0.0859	0.1	0.5194	0.5148	0.5159	0.8589	0.8466	0.8684	0.5977	0.5952	0.5864	0.084	0.0859	0.108	0.3824	0.3987	0.3984	0.7977	0.7919	0.7853	0.5657	0.5759	0.573	0.0832
11:00:00	35.5	0.0845	0.0876	0.0835	0.0848	0.0857	0.0841	0.0853	0.0834	0.0827	0.0848	0.0838	0.0868	0.0856	0.0869	0.5011	0.502	0.4986	0.8995	0.9015	0.9016	0.6394	0.6309	0.6321	0.084	0.0869	0.1013	0.5239	0.518	0.5206	0.8666	0.8536	0.8763	0.6059	0.6082	0.5957	0.0847	0.0867	0.1088	0.3929	0.4085	0.4068	0.8101	0.8041	0.7969	0.5685	0.5807	0.578	0.0835
11:15:00	35.5	0.0852	0.089	0.0837	0.0852	0.0862	0.0844	0.086	0.0838	0.0832	0.0852	0.0846	0.0878	0.0862	0.0883	0.5058	0.5071	0.5038	0.9094	0.9095	0.9122	0.6475	0.6381	0.6407	0.0847	0.088	0.1023	0.5281	0.5211	0.5239	0.8764	0.8621	0.8854	0.6178	0.6178	0.6036	0.0854	0.0874	0.1089	0.4011	0.4177	0.4162	0.8207	0.8146	0.8072	0.5812	0.5885	0.5758	0.084
11:30:00	35.5	0.0861	0.0909	0.084	0.0862	0.087	0.085	0.0872	0.0843	0.0841	0.0861	0.0855	0.0897	0.0874	0.09	0.5104	0.5132	0.5084	0.9172	0.9179	0.9199	0.6523	0.6453	0.6463	0.0854	0.0894	0.1039	0.5314	0.5251	0.5275	0.8845	0.8684	0.8913	0.6201	0.6214	0.6066	0.0865	0.0884	0.109	0.4095	0.426	0.4247	0.8325	0.8247	0.8173	0.591	0.5906	0.5884	0.0846
11:45:00	35.5	0.0875	0.0936	0.0845	0.0873	0.0881	0.0858	0.0887	0.0849	0.0849	0.087	0.0869	0.0916	0.0887	0.0926	0.5144	0.5171	0.5123	0.9239	0.925	0.9287	0.6551	0.6454	0.6483	0.0866	0.0912	0.106	0.5356	0.5273	0.5306	0.8931	0.8761	0.8984	0.6291	0.6271	0.6119	0.0876	0.0897	0.1094	0.4164	0.4332	0.4325	0.8429	0.8352	0.8278	0.5992	0.6062	0.5903	0.0858
12:00:00	35.5	0.0892	0.0967	0.0852	0.0886	0.089	0.0864	0.0907	0.0854	0.0859	0.0884	0.0888	0.0943	0.0906	0.0959	0.5191	0.5222	0.5171	0.9289	0.9306	0.9353	0.6602	0.6526	0.6534	0.0878	0.0938	0.1082	0.5396	0.5297	0.5346	0.8991	0.8823	0.9029	0.6302	0.6304	0.6111	0.0893	0.0914	0.11	0.4236	0.4407	0.4393	0.8523	0.8437	0.8366	0.6033	0.61	0.5934	0.0869
12:15:00	35.5	0.0915	0.1012	0.0864	0.0903	0.0912	0.0879	0.0934	0.087	0.0878	0.0904	0.0912	0.0979	0.0932	0.1005	0.5236	0.5277	0.5222	0.9355	0.9368	0.943	0.6632	0.6553	0.6576	0.0899	0.0973	0.1117	0.5423	0.5324	0.5377	0.9072	0.889	0.9107	0.6363	0.6346	0.6177	0.0918	0.0938	0.1105	0.4301	0.4473	0.4462	0.8631	0.8528	0.8455	0.6076	0.6139	0.5988	0.0885
12:30:00	35.5	0.0946	0.1068	0.0875	0.0929	0.0933	0.0892	0.0965	0.0882	0.0897	0.093	0.0943	0.1033	0.0965	0.1064	0.5284	0.5328	0.5266	0.9392	0.9419	0.9476	0.667	0.6595	0.662	0.0922	0.102	0.1161	0.5453	0.5361	0.5404	0.9111	0.8939	0.9155	0.6378	0.6374	0.6223	0.0944	0.0969	0.1111	0.4373	0.4537	0.452	0.8711	0.8618	0.853	0.6085	0.6164	0.6	0.0907
12:45:00	35.5	0.0986	0.114	0.089	0.0956	0.096	0.0911	0.1008	0.09	0.092	0.0959	0.0984	0.1092	0.1011	0.1133	0.532	0.5375	0.5306	0.9431	0.946	0.9511	0.6686	0.659	0.6627	0.0956	0.1079	0.1215	0.5491	0.5395	0.5442	0.9168	0.8989	0.921	0.639	0.6393	0.6232	0.0986	0.101	0.1122	0.4418	0.4594	0.4574	0.8786	0.8687	0.8607	0.6096	0.6164	0.5996	0.0938
13:00:00	35.5	0.1038	0.1235	0.0912	0.1	0.1001	0.0939	0.1068	0.0926	0.0958	0.1005	0.104	0.118	0.1068	0.1203	0.5369	0.5427	0.5349	0.9463	0.948	0.954	0.6689	0.6602	0.6632	0.1	0.1157	0.1284	0.5524	0.5413	0.5456	0.9225	0.9035	0.927	0.6393	0.6385	0.623	0.1039	0.107	0.1129	0.4478	0.4654	0.4629	0.8857	0.8764	0.8678	0.6085	0.617	0.6003	0.0978
~End
Original Filename: 20230107_hCP_dose-response_all-bugs; Date Last Saved: 1/7/2023 5:06:58 PM
[truncated: 48 more columns]

## Sheet: 20230118_hCP
20230118_hCP		Bug:	No bug	S. epi	S. epi	S. epi	Aero	Aero	Aero	Z20	Z20	Z20
		1	2	3	4	5	6	7	8	9	10	11	12
[S100] (uM):	a	Buffer
0	b	Buffer	Buffer Background	S. epi			Aeromonas CR1			Vibrio Z20			Buffer
5	c		Buffer + 5 uM S100	S. epi + 5 uM S100			Aero + 5 uM S100			Z20 + 5 uM S100
10	d		Buffer + 10 uM S100	S. epi + 10 uM S100			Aero + 10 uM S100			Z20 + 10 uM S100
25	e		Buffer + 25 uM S100	S. epi + 25 uM S100			Aero + 25 uM S100			Z20 + 25 uM S100
50	f		Buffer + 50 uM S100	S. epi + 50 uM S100			Aero + 50 uM S100			Z20 + 50 uM S100
90	g		Buffer + 90 uM S100	S. epi + 90 uM S100			Aero + 90 uM S100			Z20 + 90 uM S100
	h	Buffer
##BLOCKS= 1
Plate:	Plate1	1.3	PlateFormat	Kinetic	Absorbance	Raw	FALSE	53	46800	900				1	600	1	12	96	1	8
Time	Temperature(¡C)	A1	A2	A3	A4	A5	A6	A7	A8	A9	A10	A11	A12	B1	B2	B3	B4	B5	B6	B7	B8	B9	B10	B11	B12	C1	C2	C3	C4	C5	C6	C7	C8	C9	C10	C11	C12	D1	D2	D3	D4	D5	D6	D7	D8	D9	D10	D11	D12
00:00:00	26	0.0831	0.0825	0.0827	0.0826	0.0832	0.0828	0.0825	0.0825	0.0831	0.0863	0.0838	0.1299	0.1147	0.084	0.0843	0.0815	0.0827	0.0827	0.0821	0.0825	0.0824	0.0826	0.0827	0.0858	0.0835	0.0908	0.0919	0.0918	0.0916	0.0937	0.0902	0.0917	0.091	0.0927	0.0923	0.0824	0.0838	0.1062	0.1058	0.1048	0.1058	0.1034	0.1042	0.1055	0.1054	0.1052	0.105	0.0822
00:14:58	26.5	0.0824	0.0822	0.082	0.0819	0.0826	0.0822	0.0815	0.082	0.082	0.086	0.0827	0.0814	0.0824	0.0831	0.0836	0.081	0.0822	0.0822	0.0818	0.0821	0.0821	0.0821	0.0825	0.081	0.0828	0.0892	0.0899	0.0899	0.0901	0.0917	0.0889	0.0901	0.089	0.0904	0.0893	0.0819	0.0829	0.0991	0.1	0.0997	0.101	0.0971	0.0982	0.1043	0.1008	0.1165	0.1139	0.0813
00:29:56	27.5	0.0824	0.0823	0.0822	0.0821	0.0827	0.0823	0.0817	0.082	0.082	0.086	0.0831	0.0818	0.0826	0.0834	0.0838	0.0812	0.0822	0.0824	0.0821	0.0825	0.0824	0.0829	0.0831	0.0806	0.0829	0.0877	0.0926	0.0904	0.0879	0.0904	0.0884	0.0894	0.0906	0.0909	0.0939	0.0818	0.0828	0.1071	0.1075	0.1057	0.107	0.0972	0.0961	0.1022	0.0979	0.1144	0.11	0.0816
00:44:55	28.5	0.0828	0.0826	0.0826	0.0826	0.0832	0.0828	0.0821	0.0827	0.0828	0.0861	0.0834	0.0821	0.0831	0.084	0.0843	0.0817	0.0829	0.0832	0.0829	0.0835	0.0837	0.0838	0.0841	0.0815	0.0835	0.0887	0.0924	0.0927	0.0898	0.0956	0.0915	0.0914	0.0926	0.0924	0.0966	0.0821	0.0833	0.1135	0.1063	0.1043	0.1082	0.0998	0.0984	0.1044	0.103	0.1151	0.1106	0.082
01:00:00	29.5	0.0828	0.0828	0.0826	0.0825	0.0832	0.0827	0.0821	0.0825	0.0824	0.0866	0.0832	0.0821	0.0833	0.0839	0.0844	0.0817	0.0829	0.0839	0.0836	0.084	0.0839	0.0841	0.0846	0.0813	0.0837	0.0903	0.0933	0.0916	0.0912	0.097	0.0923	0.0926	0.0943	0.0932	0.0975	0.0818	0.0835	0.1112	0.1063	0.1058	0.1084	0.1009	0.0997	0.1043	0.1023	0.1161	0.1107	0.0818
01:15:00	30	0.083	0.0828	0.0823	0.0829	0.0831	0.083	0.0822	0.0826	0.0827	0.0859	0.0835	0.0824	0.0833	0.0844	0.0845	0.0822	0.0832	0.085	0.0846	0.0853	0.0855	0.0853	0.0859	0.0814	0.0836	0.0909	0.094	0.0923	0.0923	0.0992	0.0937	0.094	0.0956	0.0948	0.0982	0.0822	0.0836	0.1107	0.1064	0.1057	0.1085	0.103	0.1005	0.1059	0.1033	0.1174	0.1118	0.0821
01:30:00	31	0.083	0.0832	0.083	0.0829	0.0833	0.083	0.0824	0.0827	0.0825	0.0864	0.0833	0.082	0.0834	0.0845	0.0851	0.0821	0.0832	0.0863	0.0862	0.0869	0.0872	0.0874	0.0877	0.0814	0.0837	0.0917	0.095	0.0929	0.093	0.1009	0.0958	0.0956	0.0977	0.0972	0.1002	0.0823	0.0838	0.1103	0.1064	0.1061	0.1088	0.105	0.1023	0.1079	0.1051	0.1191	0.1135	0.0819
01:45:00	31.5	0.0835	0.0832	0.083	0.083	0.0834	0.0832	0.0823	0.0825	0.0824	0.0862	0.0831	0.0824	0.0836	0.0847	0.0854	0.0823	0.083	0.0885	0.0888	0.089	0.0897	0.0895	0.0906	0.0812	0.0842	0.0921	0.0956	0.0937	0.0937	0.1036	0.0977	0.0985	0.1004	0.1	0.103	0.0823	0.0838	0.1096	0.1066	0.1056	0.1088	0.1072	0.1047	0.1102	0.1077	0.1213	0.1158	0.0817
02:00:00	32	0.0835	0.0831	0.0831	0.083	0.0834	0.0831	0.0827	0.0831	0.0831	0.0865	0.0835	0.0824	0.0834	0.0845	0.0853	0.0825	0.0838	0.093	0.0929	0.0934	0.0954	0.0945	0.0957	0.0817	0.084	0.0924	0.0959	0.0947	0.0941	0.1079	0.102	0.1028	0.1054	0.1051	0.1078	0.0827	0.084	0.11	0.1071	0.1059	0.1093	0.1122	0.1092	0.1147	0.1125	0.1262	0.12	0.0819
02:15:00	32.5	0.0835	0.0833	0.0833	0.0832	0.0835	0.0834	0.0827	0.0829	0.0829	0.0863	0.0836	0.0824	0.0837	0.0847	0.086	0.0828	0.0837	0.0985	0.0995	0.1006	0.1045	0.1033	0.1042	0.0814	0.0843	0.0926	0.0967	0.0954	0.0948	0.1156	0.1095	0.1103	0.1142	0.1135	0.116	0.0821	0.0841	0.1102	0.1084	0.1067	0.1093	0.1193	0.1159	0.1223	0.1202	0.1337	0.1278	0.082
02:30:00	33	0.0831	0.0829	0.0829	0.0827	0.0829	0.0827	0.0821	0.0822	0.0825	0.0858	0.0832	0.082	0.0831	0.0841	0.0857	0.0826	0.0836	0.1099	0.1122	0.1127	0.1198	0.1186	0.1176	0.0808	0.0838	0.0922	0.0968	0.0952	0.0949	0.1277	0.1217	0.1225	0.1287	0.1282	0.1304	0.0817	0.0838	0.11	0.1086	0.107	0.1095	0.1321	0.1279	0.135	0.1337	0.1476	0.1413	0.0814
02:45:00	33	0.0836	0.0832	0.083	0.0832	0.0833	0.0834	0.0825	0.0828	0.0827	0.0859	0.0835	0.0824	0.0835	0.0847	0.0861	0.0834	0.0844	0.1322	0.1348	0.135	0.1457	0.1445	0.1422	0.0815	0.0841	0.0928	0.0976	0.0962	0.0961	0.1502	0.1427	0.1438	0.1534	0.152	0.1545	0.0825	0.0841	0.1103	0.1094	0.1078	0.1109	0.1539	0.1489	0.1551	0.1556	0.1701	0.163	0.082
03:00:00	33.5	0.0835	0.0835	0.0832	0.0831	0.0834	0.0832	0.0825	0.0829	0.0828	0.086	0.0834	0.0821	0.0835	0.0846	0.0866	0.0836	0.0846	0.1601	0.1637	0.1638	0.1756	0.1762	0.1743	0.0815	0.084	0.0926	0.0984	0.0966	0.0971	0.175	0.1672	0.1688	0.1844	0.1833	0.1841	0.0822	0.084	0.1101	0.1093	0.1078	0.1113	0.1776	0.1735	0.1783	0.1826	0.197	0.1891	0.0818
03:15:00	33.5	0.0833	0.0831	0.083	0.083	0.0833	0.083	0.0826	0.0828	0.0824	0.0861	0.0836	0.0822	0.0834	0.0842	0.0871	0.0841	0.085	0.1959	0.2005	0.2005	0.2114	0.209	0.2131	0.0813	0.0841	0.0925	0.0994	0.098	0.0979	0.2117	0.204	0.2054	0.2238	0.2236	0.2188	0.0821	0.0841	0.1097	0.1099	0.1086	0.112	0.2102	0.2065	0.2093	0.22	0.2286	0.2226	0.0818
03:30:00	34	0.0839	0.083	0.0835	0.0832	0.0838	0.0834	0.0825	0.0832	0.083	0.0862	0.0836	0.0825	0.0838	0.0846	0.0881	0.085	0.0858	0.2437	0.2486	0.248	0.2586	0.2591	0.2538	0.0817	0.0843	0.0927	0.1005	0.0996	0.0987	0.2625	0.258	0.2577	0.2711	0.2709	0.2606	0.0824	0.0842	0.1089	0.1109	0.1094	0.1134	0.2591	0.2576	0.25	0.2716	0.2672	0.2693	0.0821
03:45:00	34	0.0841	0.0834	0.0833	0.0834	0.0834	0.0835	0.0827	0.0832	0.0828	0.0864	0.0838	0.0826	0.0838	0.0848	0.0891	0.0862	0.0867	0.299	0.3074	0.3084	0.3045	0.3005	0.3006	0.0818	0.0844	0.093	0.1024	0.1014	0.1008	0.3048	0.3087	0.3085	0.31	0.3113	0.2928	0.0825	0.0844	0.1095	0.112	0.1108	0.1151	0.3037	0.3016	0.2866	0.3166	0.2962	0.3065	0.0824
04:00:00	34	0.0844	0.0834	0.0835	0.0835	0.084	0.0837	0.0828	0.0832	0.0829	0.0864	0.084	0.0824	0.0841	0.0851	0.0909	0.0877	0.0883	0.3216	0.3258	0.3316	0.3208	0.3152	0.3226	0.0818	0.0848	0.0931	0.1048	0.1036	0.1033	0.3328	0.3394	0.3358	0.3316	0.3301	0.3122	0.0825	0.0846	0.109	0.114	0.1126	0.1175	0.3336	0.3361	0.3123	0.3336	0.3184	0.3232	0.0821
04:15:00	34	0.0838	0.0833	0.0833	0.0833	0.0835	0.0831	0.0825	0.0828	0.0829	0.0862	0.0837	0.0824	0.0838	0.0848	0.0921	0.0894	0.0894	0.3534	0.353	0.3564	0.3423	0.3458	0.3421	0.0816	0.0843	0.093	0.1079	0.1063	0.1061	0.3559	0.3634	0.3634	0.3577	0.3556	0.3352	0.0822	0.0842	0.1094	0.1164	0.115	0.1203	0.3593	0.3735	0.3502	0.373	0.3325	0.3501	0.0819
04:30:00	34.5	0.0841	0.0836	0.0834	0.0834	0.0838	0.0835	0.0827	0.0831	0.0829	0.0864	0.084	0.0826	0.0839	0.085	0.0947	0.0917	0.092	0.3687	0.374	0.3746	0.3619	0.3636	0.3587	0.0819	0.0846	0.0931	0.1121	0.1106	0.1104	0.3833	0.3896	0.3777	0.3643	0.3636	0.3441	0.0825	0.0844	0.1092	0.1197	0.1189	0.1247	0.3678	0.3956	0.3556	0.3721	0.3388	0.3517	0.0822
04:45:00	34.5	0.0873	0.0837	0.0836	0.0836	0.0841	0.084	0.0832	0.0833	0.0834	0.0865	0.0842	0.0828	0.084	0.0853	0.0982	0.0954	0.0951	0.378	0.3809	0.3805	0.3669	0.3678	0.3626	0.0818	0.0847	0.0934	0.118	0.1163	0.1161	0.4036	0.4038	0.3955	0.3716	0.3727	0.3582	0.0826	0.0849	0.1093	0.1241	0.1232	0.1301	0.387	0.4052	0.3682	0.3819	0.3547	0.3624	0.0824
05:00:00	34.5	0.0876	0.0838	0.0838	0.0837	0.0839	0.0838	0.0834	0.0836	0.0833	0.0863	0.0841	0.083	0.0842	0.0853	0.1025	0.0994	0.0991	0.3889	0.3924	0.3904	0.377	0.3776	0.3714	0.0817	0.0849	0.0932	0.1257	0.1244	0.1238	0.4215	0.4187	0.4127	0.378	0.38	0.3693	0.0826	0.0849	0.1086	0.1303	0.1299	0.1378	0.4128	0.432	0.3866	0.3862	0.3695	0.371	0.0828
05:15:00	34.5	0.087	0.0837	0.0834	0.0832	0.0836	0.0834	0.0843	0.0829	0.0827	0.0861	0.0837	0.0821	0.0837	0.0851	0.1076	0.1052	0.1042	0.4067	0.4087	0.4051	0.3864	0.3867	0.3821	0.0815	0.0842	0.0929	0.1358	0.1339	0.1335	0.4409	0.4403	0.4373	0.3926	0.393	0.3863	0.0825	0.0844	0.1086	0.1385	0.1387	0.1472	0.4422	0.457	0.4239	0.3882	0.3846	0.3794	0.0817
05:30:00	34.5	0.0871	0.0838	0.0835	0.0834	0.0839	0.0836	0.0832	0.0832	0.0829	0.0863	0.084	0.0826	0.0838	0.0853	0.1158	0.1132	0.1113	0.4433	0.4472	0.4421	0.3951	0.3955	0.3914	0.0817	0.0846	0.0934	0.1484	0.1459	0.1458	0.4503	0.4667	0.4599	0.4015	0.4053	0.3953	0.0826	0.0847	0.1087	0.1486	0.1492	0.1595	0.4673	0.4986	0.4423	0.4172	0.4002	0.3978	0.0822
05:45:00	34.5	0.0871	0.0833	0.0834	0.0833	0.0835	0.0834	0.0832	0.0831	0.0828	0.0861	0.0838	0.0825	0.0837	0.0848	0.1254	0.1236	0.1209	0.4801	0.4923	0.4822	0.4134	0.4164	0.4103	0.0818	0.0845	0.0929	0.1617	0.1592	0.1587	0.4641	0.4882	0.4768	0.4202	0.4195	0.4132	0.0824	0.0846	0.1083	0.1596	0.1608	0.1724	0.4692	0.5026	0.4468	0.4185	0.422	0.412	0.082
06:00:00	35	0.0867	0.0835	0.0834	0.0831	0.0836	0.0834	0.0832	0.083	0.0828	0.0862	0.0837	0.0822	0.0839	0.085	0.1371	0.1358	0.1321	0.5088	0.5138	0.5033	0.4203	0.4222	0.4149	0.0817	0.0843	0.0929	0.1771	0.1743	0.1733	0.4928	0.5198	0.5007	0.4271	0.4256	0.4196	0.0825	0.0843	0.1086	0.1717	0.1753	0.1868	0.4817	0.516	0.4689	0.4344	0.4343	0.4252	0.0819
06:15:00	34.5	0.0875	0.084	0.0839	0.0836	0.0841	0.0837	0.0852	0.0837	0.0834	0.0866	0.0842	0.0826	0.0842	0.0856	0.1521	0.151	0.1464	0.5407	0.5404	0.5436	0.4265	0.4291	0.4248	0.0822	0.085	0.0935	0.1967	0.1934	0.1901	0.5265	0.5537	0.545	0.4344	0.4324	0.4281	0.0828	0.085	0.1084	0.1858	0.1895	0.2033	0.5174	0.5384	0.502	0.4358	0.4458	0.43	0.0821
06:30:00	35	0.0872	0.0835	0.0838	0.0833	0.0838	0.0834	0.0848	0.0828	0.0831	0.0863	0.0836	0.0823	0.0837	0.0853	0.1681	0.1675	0.1616	0.5617	0.5642	0.5588	0.4411	0.4428	0.4389	0.0815	0.0844	0.0933	0.2155	0.2116	0.2067	0.5563	0.5718	0.5653	0.4368	0.4368	0.4368	0.0824	0.0844	0.1077	0.199	0.2044	0.2202	0.557	0.5806	0.5581	0.4449	0.4588	0.4404	0.082
06:45:00	35	0.0871	0.0833	0.0834	0.0833	0.0837	0.0833	0.0833	0.0834	0.0827	0.0863	0.0839	0.0824	0.0838	0.0851	0.1868	0.1869	0.1793	0.5811	0.5866	0.5832	0.4551	0.4582	0.4519	0.0818	0.0846	0.0928	0.2364	0.232	0.2267	0.5921	0.6093	0.6043	0.447	0.4477	0.4472	0.0825	0.0847	0.1078	0.2152	0.2217	0.2384	0.5962	0.6175	0.596	0.4612	0.478	0.4592	0.0822
07:00:00	35	0.0871	0.0836	0.0834	0.0831	0.0838	0.0833	0.0844	0.0831	0.0828	0.0861	0.0839	0.0827	0.0838	0.0852	0.2074	0.2076	0.1993	0.6091	0.6155	0.6053	0.4677	0.4703	0.4641	0.0819	0.0846	0.093	0.2598	0.2536	0.2487	0.6049	0.6243	0.6174	0.4587	0.4595	0.4582	0.0826	0.0846	0.108	0.2342	0.2437	0.2592	0.6126	0.6294	0.5934	0.4726	0.4878	0.4709	0.0823
07:15:00	35	0.0875	0.0837	0.0839	0.0833	0.084	0.0837	0.0846	0.0832	0.0831	0.0866	0.0838	0.083	0.0841	0.0858	0.2303	0.2301	0.2206	0.6504	0.6503	0.6476	0.4799	0.4824	0.4763	0.082	0.0849	0.0934	0.2871	0.2811	0.2733	0.6446	0.6587	0.6544	0.4695	0.4667	0.4719	0.0828	0.0847	0.1077	0.2526	0.2627	0.2813	0.6494	0.6641	0.6258	0.4832	0.5052	0.4817	0.0826
07:30:00	35	0.0868	0.0836	0.0833	0.0832	0.0836	0.0833	0.0832	0.0831	0.0828	0.0864	0.0837	0.0826	0.0838	0.0854	0.2522	0.2538	0.2428	0.6968	0.6993	0.6923	0.491	0.4941	0.4876	0.082	0.0846	0.0933	0.314	0.3096	0.2993	0.6592	0.6851	0.6689	0.4794	0.4786	0.4805	0.083	0.0846	0.1072	0.2723	0.2855	0.3032	0.6602	0.6926	0.6464	0.4934	0.5154	0.4913	0.0825
07:45:00	35	0.0868	0.0834	0.0833	0.0832	0.0835	0.0833	0.0847	0.0828	0.083	0.0863	0.0838	0.0826	0.0839	0.0853	0.2765	0.2788	0.2663	0.7202	0.7212	0.722	0.506	0.5079	0.4994	0.0822	0.0843	0.0928	0.3455	0.339	0.3296	0.6725	0.6869	0.6808	0.4915	0.4905	0.4883	0.0827	0.0845	0.1077	0.296	0.3107	0.327	0.673	0.6961	0.666	0.5007	0.5272	0.4993	0.0823
08:00:00	35	0.0868	0.0837	0.0836	0.0836	0.0838	0.0833	0.0829	0.0831	0.0828	0.0863	0.0839	0.0827	0.084	0.0855	0.3009	0.3041	0.2897	0.74	0.738	0.7367	0.5206	0.5226	0.5109	0.0819	0.0847	0.093	0.3768	0.3715	0.3593	0.6914	0.7032	0.6943	0.498	0.4964	0.498	0.0827	0.0846	0.1075	0.3202	0.3359	0.3525	0.6968	0.7164	0.6856	0.5065	0.5435	0.5097	0.0826
08:15:00	35	0.087	0.0835	0.0837	0.0834	0.0839	0.0836	0.084	0.0834	0.0828	0.0868	0.0841	0.0828	0.0841	0.0852	0.3265	0.3307	0.3147	0.7547	0.7616	0.7601	0.5328	0.5332	0.5222	0.0818	0.0845	0.0927	0.4059	0.4014	0.3887	0.7069	0.7287	0.7175	0.5055	0.5037	0.5051	0.0827	0.0845	0.1073	0.3444	0.3612	0.3771	0.7296	0.7445	0.7101	0.5182	0.5548	0.52	0.0826
08:30:00	35	0.0872	0.0835	0.0833	0.0832	0.0837	0.0836	0.085	0.0836	0.0827	0.0864	0.0839	0.0828	0.084	0.0853	0.3533	0.359	0.3397	0.7744	0.7759	0.7759	0.5435	0.5399	0.531	0.0819	0.0847	0.0927	0.4334	0.4284	0.4164	0.7353	0.7485	0.7335	0.5134	0.5127	0.5138	0.0831	0.0846	0.1069	0.3676	0.3871	0.4018	0.7497	0.7634	0.7309	0.5222	0.5653	0.5306	0.0827
08:45:00	35	0.0868	0.0837	0.0834	0.0832	0.0837	0.0834	0.0846	0.0832	0.0828	0.0861	0.0836	0.0826	0.0839	0.0853	0.38	0.3872	0.3674	0.8034	0.8029	0.8043	0.557	0.5573	0.546	0.0819	0.0843	0.0927	0.4522	0.4484	0.4368	0.7537	0.761	0.7452	0.5236	0.5191	0.5184	0.0828	0.0844	0.107	0.3898	0.4093	0.4239	0.7639	0.781	0.7439	0.5335	0.5764	0.5372	0.0825
09:00:00	35	0.087	0.0836	0.0834	0.0835	0.0836	0.0835	0.0851	0.0832	0.0829	0.0865	0.084	0.0827	0.0841	0.0852	0.4063	0.4131	0.394	0.8259	0.8241	0.8262	0.5669	0.5668	0.5593	0.0822	0.0848	0.0926	0.4717	0.4693	0.4557	0.7678	0.7743	0.7596	0.5297	0.5273	0.5323	0.0827	0.0847	0.1071	0.4087	0.428	0.4411	0.7784	0.7957	0.7588	0.5364	0.5858	0.5454	0.0826
09:15:00	35	0.0872	0.0839	0.0837	0.0832	0.0839	0.0837	0.0844	0.0834	0.0831	0.0864	0.084	0.083	0.0843	0.0857	0.4315	0.4364	0.4186	0.8391	0.8368	0.8395	0.5799	0.5797	0.5737	0.0824	0.0848	0.093	0.4828	0.4796	0.4665	0.7799	0.7863	0.7717	0.5427	0.5387	0.5422	0.083	0.0848	0.1073	0.4248	0.4447	0.4566	0.7916	0.8107	0.7729	0.5468	0.5982	0.5589	0.0826
09:30:00	35	0.0874	0.0842	0.0838	0.0834	0.084	0.0839	0.0852	0.0835	0.0832	0.0869	0.0844	0.0829	0.0844	0.086	0.4473	0.4546	0.4381	0.8497	0.8495	0.852	0.5899	0.592	0.5847	0.0823	0.0849	0.0932	0.489	0.4891	0.4747	0.791	0.7987	0.7861	0.5477	0.5463	0.5503	0.0831	0.0848	0.1074	0.435	0.458	0.4681	0.8037	0.8253	0.7872	0.5523	0.6085	0.5643	0.0829
09:45:00	35	0.0872	0.0839	0.0838	0.0835	0.0838	0.0839	0.0851	0.0834	0.0828	0.0866	0.0842	0.083	0.084	0.0858	0.462	0.4677	0.4543	0.8621	0.8627	0.8654	0.6002	0.5998	0.5958	0.0822	0.0847	0.093	0.4976	0.4972	0.481	0.8014	0.8094	0.7963	0.5563	0.5568	0.5542	0.0829	0.0848	0.1066	0.4418	0.4676	0.4741	0.8197	0.8392	0.7997	0.5593	0.6155	0.5649	0.0827
10:00:00	35	0.087	0.0838	0.0834	0.0832	0.0837	0.0835	0.0842	0.0832	0.0825	0.0865	0.084	0.0828	0.084	0.0855	0.4726	0.4772	0.464	0.8748	0.874	0.8776	0.6066	0.6037	0.5987	0.0821	0.0846	0.0927	0.5022	0.5045	0.489	0.8129	0.8215	0.8082	0.5576	0.561	0.553	0.0831	0.0846	0.1069	0.4506	0.4764	0.4835	0.8316	0.8536	0.8142	0.5643	0.6204	0.5622	0.0827
10:15:00	35	0.0872	0.0837	0.0839	0.0832	0.084	0.0836	0.0852	0.0834	0.083	0.0867	0.0842	0.0829	0.0843	0.0858	0.4803	0.4839	0.4724	0.8846	0.8851	0.8891	0.6166	0.6143	0.6103	0.0822	0.085	0.093	0.5109	0.5121	0.4955	0.8254	0.8338	0.8207	0.5672	0.5694	0.5693	0.0828	0.0848	0.1067	0.4591	0.4847	0.4906	0.8465	0.867	0.8279	0.573	0.6276	0.5702	0.0826
10:30:00	35	0.0871	0.084	0.0836	0.0834	0.0839	0.0835	0.0844	0.0832	0.0828	0.0865	0.0841	0.0828	0.0842	0.0857	0.4849	0.4878	0.4785	0.8941	0.8942	0.8983	0.6258	0.6276	0.6205	0.0823	0.0849	0.0929	0.5148	0.5176	0.501	0.8363	0.8441	0.833	0.5856	0.5874	0.5818	0.0829	0.0847	0.1065	0.4643	0.4921	0.4964	0.8563	0.881	0.8417	0.5807	0.6378	0.5766	0.0828
10:45:00	35	0.0864	0.0835	0.0834	0.0832	0.0837	0.0831	0.0842	0.0832	0.0829	0.0863	0.0837	0.0828	0.0838	0.0854	0.4883	0.4918	0.4819	0.9059	0.9058	0.9067	0.6433	0.6423	0.6327	0.082	0.0844	0.0926	0.5189	0.5226	0.5057	0.8478	0.8553	0.8447	0.5962	0.5982	0.5909	0.0826	0.0844	0.1064	0.47	0.4983	0.5021	0.8664	0.8923	0.8546	0.5938	0.6387	0.5855	0.0826
11:00:00	35	0.0868	0.0839	0.0837	0.0832	0.0839	0.0831	0.0837	0.0831	0.0826	0.0863	0.0837	0.0828	0.0839	0.0858	0.4926	0.4966	0.4867	0.9187	0.9182	0.9185	0.654	0.652	0.6462	0.0818	0.0847	0.0927	0.5256	0.528	0.5108	0.857	0.8639	0.8548	0.6064	0.6104	0.6026	0.0829	0.0844	0.1066	0.4769	0.5044	0.5072	0.8758	0.903	0.866	0.6018	0.643	0.5943	0.0828
11:15:00	35.5	0.0875	0.0836	0.0836	0.0834	0.084	0.0838	0.0842	0.0836	0.0829	0.0865	0.0839	0.0829	0.084	0.0857	0.497	0.5002	0.4905	0.9273	0.9272	0.9278	0.6604	0.6604	0.655	0.0821	0.0847	0.0927	0.53	0.5326	0.5157	0.8655	0.8721	0.8633	0.6198	0.6196	0.6098	0.083	0.0846	0.1068	0.483	0.5121	0.5143	0.8857	0.9124	0.8753	0.6139	0.6513	0.6015	0.0828
11:30:00	35.5	0.0867	0.0836	0.0828	0.0829	0.0834	0.0832	0.0828	0.0826	0.0825	0.0863	0.0834	0.0824	0.0838	0.0852	0.4995	0.5044	0.4945	0.9356	0.9352	0.9382	0.6673	0.6673	0.6602	0.0821	0.0844	0.0922	0.5282	0.535	0.5186	0.8712	0.8791	0.8726	0.6231	0.6222	0.61	0.0826	0.0843	0.1061	0.4815	0.5125	0.5146	0.8932	0.9224	0.8864	0.6198	0.6467	0.6067	0.0823
11:45:00	35.5	0.0869	0.0837	0.0832	0.0834	0.0839	0.0834	0.0832	0.0831	0.0827	0.0862	0.0836	0.0829	0.0839	0.0856	0.5052	0.5094	0.4992	0.9429	0.9434	0.9481	0.6731	0.6737	0.6694	0.0817	0.0845	0.0924	0.535	0.5394	0.5231	0.8798	0.8871	0.8805	0.6281	0.6278	0.6154	0.0828	0.0845	0.1064	0.4878	0.5192	0.5197	0.9036	0.9307	0.8948	0.6258	0.6567	0.6104	0.0826
12:00:00	35.5	0.0866	0.0833	0.083	0.0831	0.0834	0.083	0.0827	0.0829	0.0826	0.0859	0.0836	0.0825	0.0836	0.0854	0.5094	0.5141	0.5038	0.9496	0.9505	0.956	0.6782	0.6792	0.6746	0.0819	0.0842	0.0921	0.5371	0.5427	0.526	0.8867	0.8952	0.8896	0.6304	0.6299	0.6181	0.0824	0.0841	0.106	0.4902	0.522	0.5219	0.9116	0.9407	0.9039	0.6255	0.6549	0.6122	0.0823
12:15:00	35.5	0.0868	0.0836	0.0832	0.0832	0.0838	0.0832	0.083	0.083	0.0826	0.0862	0.0838	0.0826	0.0839	0.0853	0.5142	0.5187	0.5078	0.9535	0.9549	0.9618	0.6826	0.6839	0.6811	0.0819	0.0848	0.0922	0.5397	0.5456	0.5294	0.8936	0.9008	0.897	0.6355	0.6339	0.6222	0.0828	0.0845	0.106	0.4923	0.5252	0.5248	0.9215	0.9499	0.9131	0.6305	0.6573	0.6146	0.0825
12:30:00	35.5	0.0866	0.0835	0.083	0.083	0.0834	0.083	0.0826	0.0826	0.082	0.086	0.0836	0.0823	0.0836	0.0852	0.5188	0.5231	0.5125	0.9584	0.9604	0.9661	0.6865	0.6882	0.6837	0.0815	0.0844	0.0921	0.5415	0.5479	0.5314	0.8991	0.9068	0.9032	0.6344	0.6346	0.6219	0.0823	0.0844	0.1055	0.4945	0.5277	0.5264	0.9279	0.9578	0.9206	0.6314	0.6552	0.616	0.0821
12:45:00	35.5	0.0869	0.0837	0.083	0.0832	0.0837	0.0831	0.0831	0.083	0.0827	0.0861	0.0837	0.0828	0.0838	0.0855	0.523	0.5278	0.5171	0.9664	0.9668	0.9718	0.6901	0.692	0.6887	0.0819	0.0846	0.0921	0.5421	0.5513	0.5347	0.9056	0.9132	0.9093	0.6382	0.6394	0.6249	0.0826	0.0844	0.1059	0.4953	0.5334	0.5309	0.9349	0.9657	0.9286	0.6344	0.6588	0.619	0.0826
13:00:00	35.5	0.0867	0.0833	0.0829	0.083	0.0836	0.0834	0.0829	0.0824	0.0824	0.0861	0.0836	0.0825	0.0837	0.0851	0.527	0.5309	0.521	0.9706	0.9712	0.9776	0.6887	0.6925	0.6902	0.0819	0.0842	0.0917	0.5462	0.5531	0.5379	0.9105	0.9176	0.915	0.6408	0.641	0.6259	0.0825	0.0843	0.1057	0.5018	0.5366	0.5343	0.94	0.9722	0.9344	0.6364	0.6589	0.6234	0.0826
~End
Original Filename: 20230119_hCP-dose-response_all-bugs; Date Last Saved: 1/19/2023 10:42:21 AM
[truncated: 48 more columns]

## Sheet: 20230203_hCP
20230203_hCP		Bug:	No bug	S. epi	S. epi	S. epi	Aero	Aero	Aero	Z20	Z20	Z20
		1	2	3	4	5	6	7	8	9	10	11	12
[S100] (uM):	a	Buffer
0	b	Buffer	Buffer Background	S. epi			Aeromonas CR1			Vibrio Z20			Buffer
5	c		Buffer + 5 uM S100	S. epi + 5 uM S100			Aero + 5 uM S100			Z20 + 5 uM S100
10	d		Buffer + 10 uM S100	S. epi + 10 uM S100			Aero + 10 uM S100			Z20 + 10 uM S100
25	e		Buffer + 25 uM S100	S. epi + 25 uM S100			Aero + 25 uM S100			Z20 + 25 uM S100
40	f		Buffer + 40 uM S100	S. epi + 40 uM S100			Aero + 40 uM S100			Z20 + 40 uM S100
50	g		Buffer + 50 uM S100	S. epi + 50 uM S100			Aero + 50 uM S100			Z20 + 50 uM S100
	h	Buffer
##BLOCKS= 1
Plate:	Plate1	1.3	TimeFormat	Kinetic	Absorbance	Raw	FALSE	53	46800	900				1	600	1	12	96	1	8
Time	Temperature(¡C)	A1	A2	A3	A4	A5	A6	A7	A8	A9	A10	A11	A12	B1	B2	B3	B4	B5	B6	B7	B8	B9	B10	B11	B12	C1	C2	C3	C4	C5	C6	C7	C8	C9	C10	C11	C12	D1	D2	D3	D4	D5	D6	D7	D8	D9	D10	D11	D12
00:00:00	27	0.0806	0.081	0.0809	0.0796	0.0819	0.0792	0.0786	0.0786	0.0789	0.0786	0.079	0.078	0.0816	0.0801	0.0807	0.0802	0.0814	0.0799	0.0792	0.0787	0.0788	0.0788	0.0788	0.0788	0.082	0.0958	0.0914	0.0919	0.0913	0.0887	0.0882	0.089	0.0883	0.0908	0.089	0.0784	0.083	0.0838	0.0833	0.0833	0.0853	0.081	0.0805	0.0821	0.0817	0.082	0.0809	0.0797
00:14:58	27	0.0802	0.0806	0.0804	0.079	0.0815	0.079	0.0781	0.078	0.0783	0.0783	0.0783	0.0775	0.081	0.0798	0.0803	0.0797	0.0809	0.0792	0.0788	0.0783	0.0788	0.0789	0.0787	0.0783	0.0817	0.0914	0.0908	0.0919	0.0909	0.0896	0.0895	0.0898	0.09	0.0924	0.0911	0.0778	0.0829	0.0832	0.0826	0.0831	0.0851	0.0805	0.0805	0.0817	0.0818	0.0818	0.0807	0.0795
00:29:57	28	0.0806	0.0808	0.0804	0.0794	0.0819	0.0791	0.0782	0.0785	0.0782	0.0782	0.0785	0.0775	0.0814	0.0802	0.0806	0.0802	0.0812	0.0801	0.0788	0.079	0.0795	0.079	0.0792	0.0785	0.0816	0.09	0.092	0.0925	0.092	0.0926	0.0911	0.0916	0.0912	0.0943	0.0897	0.0777	0.0831	0.0834	0.0832	0.0835	0.0856	0.0814	0.081	0.0826	0.0823	0.0825	0.0812	0.0793
00:44:55	29	0.0804	0.0812	0.0807	0.0792	0.0819	0.079	0.0786	0.0787	0.0785	0.0786	0.0785	0.0777	0.0814	0.0804	0.0809	0.0803	0.0812	0.0808	0.0801	0.0796	0.0799	0.0795	0.0798	0.0787	0.0818	0.0915	0.0895	0.0916	0.0922	0.0896	0.0903	0.0914	0.0917	0.0932	0.0917	0.078	0.083	0.0838	0.0836	0.0839	0.0853	0.0818	0.0814	0.0833	0.0834	0.0834	0.0822	0.0794
00:59:58	30	0.0808	0.0815	0.0808	0.0798	0.082	0.0794	0.0787	0.0787	0.0787	0.0789	0.0788	0.078	0.0818	0.0804	0.0811	0.0808	0.0818	0.0818	0.0809	0.0807	0.0811	0.0813	0.0815	0.0788	0.0823	0.093	0.092	0.0922	0.0932	0.0898	0.0896	0.0921	0.0912	0.0952	0.0942	0.0784	0.0836	0.0841	0.0837	0.0841	0.0857	0.0828	0.0824	0.0842	0.0846	0.0843	0.0832	0.0799
01:15:00	31	0.0805	0.0811	0.0804	0.0797	0.0819	0.0795	0.0783	0.0786	0.0784	0.0782	0.0785	0.0775	0.0816	0.0802	0.0811	0.0807	0.0815	0.0824	0.0816	0.0815	0.0822	0.0822	0.0823	0.0785	0.0821	0.0937	0.0919	0.0933	0.0931	0.0911	0.0915	0.0933	0.0929	0.0976	0.0951	0.078	0.0832	0.0839	0.0834	0.0873	0.0849	0.0842	0.0832	0.0853	0.0852	0.0851	0.0842	0.0797
01:30:00	31.5	0.0809	0.0816	0.0811	0.0798	0.082	0.0799	0.079	0.079	0.0784	0.0786	0.0789	0.0779	0.0818	0.0808	0.0815	0.0811	0.0818	0.0844	0.0839	0.0839	0.0848	0.0846	0.0852	0.0788	0.0822	0.0946	0.0929	0.094	0.0931	0.0934	0.0936	0.0959	0.0953	0.1	0.0981	0.0785	0.0836	0.0842	0.0842	0.0844	0.0849	0.0862	0.0859	0.0875	0.0865	0.0861	0.0854	0.0798
01:45:00	32.5	0.0811	0.0819	0.081	0.0803	0.082	0.0797	0.0789	0.079	0.0788	0.079	0.0791	0.0778	0.082	0.0809	0.0817	0.0814	0.0817	0.087	0.0865	0.0874	0.089	0.0883	0.0888	0.0787	0.0824	0.0955	0.0939	0.0954	0.0934	0.0976	0.0975	0.0995	0.0997	0.1041	0.1024	0.0784	0.0836	0.0843	0.0842	0.0847	0.0852	0.0891	0.089	0.0905	0.0878	0.0874	0.0866	0.08
02:00:00	33	0.0814	0.0821	0.0811	0.0803	0.0824	0.0801	0.079	0.0794	0.0792	0.0791	0.0792	0.0783	0.0823	0.0812	0.082	0.0817	0.0823	0.0924	0.0917	0.0934	0.0955	0.0951	0.0966	0.0793	0.0829	0.0959	0.0939	0.0954	0.0941	0.1034	0.1041	0.1058	0.1068	0.1113	0.1102	0.0786	0.0841	0.0845	0.0847	0.0853	0.0855	0.0936	0.0938	0.0956	0.0908	0.0907	0.0892	0.08
02:15:00	33.5	0.0814	0.082	0.0816	0.0802	0.0823	0.0799	0.0787	0.0792	0.0791	0.0789	0.0791	0.078	0.0822	0.0813	0.0823	0.0818	0.0826	0.1009	0.1004	0.1035	0.1064	0.1063	0.1079	0.0792	0.0827	0.0959	0.0943	0.0956	0.0949	0.1138	0.1156	0.1167	0.1189	0.1237	0.1232	0.0785	0.0839	0.0846	0.0849	0.0854	0.0857	0.1013	0.1017	0.1038	0.096	0.0949	0.0945	0.08
02:30:00	34	0.0812	0.0822	0.0814	0.0803	0.0824	0.0801	0.0792	0.0793	0.0792	0.0789	0.079	0.0782	0.0822	0.0815	0.0827	0.082	0.0828	0.1159	0.1161	0.1213	0.1259	0.1258	0.1286	0.0791	0.0826	0.0965	0.0949	0.0962	0.0946	0.1322	0.1342	0.1364	0.1389	0.144	0.1447	0.0787	0.084	0.0847	0.0853	0.0858	0.086	0.1151	0.116	0.1185	0.1046	0.1043	0.1027	0.0803
02:45:00	34	0.0815	0.0824	0.0815	0.0804	0.0823	0.0801	0.079	0.0794	0.0795	0.0793	0.0793	0.0784	0.0826	0.0815	0.083	0.0827	0.0832	0.1421	0.1427	0.1506	0.1549	0.1547	0.1576	0.0793	0.0829	0.0967	0.0952	0.0967	0.0956	0.1605	0.1631	0.1667	0.1677	0.1731	0.1738	0.0788	0.0841	0.0848	0.0856	0.086	0.0863	0.1384	0.1396	0.142	0.118	0.1172	0.1161	0.0805
03:00:00	34.5	0.0815	0.0824	0.0816	0.0804	0.0824	0.0804	0.0797	0.0794	0.0791	0.0793	0.0793	0.0785	0.0827	0.0817	0.0835	0.0831	0.0839	0.1797	0.1802	0.1848	0.1883	0.1892	0.1955	0.0792	0.0831	0.0969	0.0956	0.0977	0.0959	0.1983	0.198	0.2041	0.2023	0.2091	0.211	0.0788	0.0843	0.0849	0.086	0.0866	0.0868	0.1703	0.1722	0.1747	0.1377	0.1365	0.1358	0.0802
03:15:00	34.5	0.0817	0.0824	0.0818	0.0807	0.0824	0.0804	0.0794	0.0797	0.0795	0.0793	0.0794	0.0782	0.0826	0.0817	0.0841	0.0836	0.0843	0.2208	0.2208	0.2326	0.2278	0.2309	0.2388	0.0795	0.0831	0.0969	0.0967	0.0982	0.0964	0.2551	0.2533	0.2568	0.2513	0.2569	0.2514	0.0788	0.0842	0.0848	0.0864	0.0873	0.0873	0.2036	0.2056	0.2067	0.1646	0.1646	0.1647	0.0804
03:30:00	35	0.0815	0.082	0.0813	0.0804	0.0823	0.0802	0.0789	0.0791	0.0793	0.0792	0.0793	0.0781	0.0825	0.0812	0.0848	0.0842	0.0849	0.275	0.2728	0.2851	0.2818	0.2843	0.2828	0.0792	0.083	0.0962	0.0973	0.0986	0.097	0.3256	0.3103	0.3106	0.3072	0.3061	0.2978	0.0786	0.084	0.0844	0.0868	0.0876	0.0881	0.2581	0.2589	0.2622	0.1899	0.1891	0.1895	0.0803
03:45:00	35	0.0817	0.0826	0.082	0.0808	0.0826	0.0807	0.0797	0.0797	0.0797	0.0795	0.0796	0.0787	0.0829	0.0816	0.0861	0.0855	0.0863	0.3112	0.316	0.3166	0.3135	0.3136	0.3137	0.0795	0.0834	0.0968	0.0991	0.1003	0.0984	0.3524	0.3531	0.3348	0.3439	0.3312	0.3277	0.0792	0.0845	0.0847	0.0883	0.089	0.0895	0.2915	0.296	0.2947	0.2218	0.2211	0.2188	0.0806
04:00:00	35	0.0812	0.0823	0.0816	0.0805	0.0826	0.0801	0.0793	0.0794	0.0794	0.0791	0.0798	0.0783	0.0827	0.0812	0.087	0.0866	0.087	0.3323	0.3283	0.3428	0.3326	0.334	0.3349	0.0795	0.0828	0.0963	0.1002	0.1012	0.0993	0.368	0.3535	0.3644	0.3597	0.3555	0.3543	0.0789	0.0843	0.0844	0.0891	0.09	0.0904	0.3128	0.3139	0.3146	0.2607	0.2626	0.2546	0.0805
04:15:00	35.5	0.0818	0.0825	0.0817	0.0808	0.0825	0.0806	0.0792	0.0794	0.0797	0.0792	0.0793	0.0785	0.0828	0.0818	0.0886	0.0886	0.0892	0.3618	0.3619	0.3621	0.3492	0.3498	0.3541	0.0794	0.0833	0.0966	0.102	0.1033	0.1009	0.3739	0.3706	0.3786	0.3711	0.3621	0.3614	0.079	0.0845	0.0848	0.0903	0.0919	0.0921	0.3363	0.3359	0.3386	0.2896	0.2885	0.2925	0.0806
04:30:00	35.5	0.0814	0.0822	0.0812	0.0807	0.0823	0.08	0.079	0.0793	0.0791	0.0789	0.079	0.0779	0.0825	0.0815	0.0909	0.0906	0.0911	0.3708	0.3701	0.3699	0.3537	0.3523	0.3548	0.0791	0.0827	0.0964	0.1046	0.1058	0.1029	0.3753	0.376	0.3858	0.3719	0.3684	0.3712	0.0786	0.0841	0.0848	0.0922	0.0936	0.0943	0.3472	0.3472	0.3512	0.3035	0.3073	0.3062	0.0801
04:45:00	35.5	0.0816	0.0826	0.0815	0.0806	0.0824	0.0807	0.0794	0.0796	0.0797	0.0792	0.0795	0.0784	0.0828	0.0816	0.0941	0.0939	0.0948	0.376	0.3751	0.3762	0.3648	0.3634	0.3647	0.0794	0.0833	0.0968	0.1089	0.1093	0.107	0.3846	0.3844	0.3956	0.3818	0.3795	0.3831	0.0789	0.0844	0.085	0.0948	0.0962	0.0974	0.3531	0.3527	0.359	0.3197	0.3205	0.3187	0.0802
05:00:00	35.5	0.0816	0.0825	0.0815	0.0806	0.0825	0.0804	0.0792	0.0794	0.0796	0.0792	0.0793	0.0784	0.0829	0.0818	0.0986	0.0986	0.0993	0.392	0.3882	0.3896	0.373	0.3708	0.3724	0.0796	0.0833	0.0966	0.1142	0.1146	0.1115	0.3971	0.3984	0.4106	0.3922	0.392	0.3961	0.0789	0.0844	0.085	0.098	0.0995	0.1007	0.3598	0.3609	0.3653	0.323	0.3228	0.3211	0.0807
05:15:00	35.5	0.0816	0.0823	0.0816	0.0805	0.0823	0.0803	0.0793	0.0793	0.0797	0.0791	0.079	0.0785	0.0826	0.0815	0.1043	0.1047	0.1051	0.4042	0.4053	0.4164	0.3817	0.3803	0.3935	0.0795	0.083	0.0964	0.1208	0.121	0.1179	0.4232	0.4252	0.4326	0.4058	0.4092	0.4107	0.0786	0.0842	0.0848	0.1017	0.1034	0.1056	0.3648	0.3656	0.3693	0.3339	0.3344	0.3318	0.0799
05:30:00	35.5	0.0814	0.0826	0.0819	0.0806	0.0824	0.0803	0.0791	0.0795	0.0795	0.0791	0.0793	0.0783	0.0825	0.0818	0.1126	0.1131	0.1135	0.4379	0.4414	0.448	0.3947	0.3959	0.3979	0.0794	0.0832	0.0966	0.1286	0.1292	0.1253	0.4705	0.4648	0.4664	0.418	0.417	0.4246	0.0788	0.0842	0.0851	0.1072	0.1086	0.1113	0.3676	0.3686	0.3709	0.3467	0.3462	0.3435	0.0803
05:45:00	35.5	0.0815	0.0823	0.0817	0.0806	0.0826	0.0805	0.0795	0.0797	0.0796	0.0792	0.0795	0.0784	0.0826	0.0815	0.1223	0.123	0.1235	0.4739	0.4796	0.4745	0.4027	0.4009	0.4022	0.0793	0.0831	0.0963	0.1375	0.1384	0.1341	0.4969	0.4948	0.4895	0.4294	0.431	0.4338	0.0788	0.0843	0.0854	0.113	0.1147	0.1176	0.3723	0.3752	0.3759	0.3592	0.359	0.3569	0.0803
06:00:00	35.5	0.0815	0.0824	0.0817	0.0805	0.0823	0.0806	0.0791	0.0796	0.0796	0.0789	0.0794	0.0782	0.0825	0.0814	0.1339	0.1351	0.1349	0.5007	0.4948	0.4971	0.4107	0.4094	0.414	0.0793	0.0831	0.0963	0.1476	0.1487	0.1443	0.5299	0.5239	0.5173	0.4362	0.4362	0.4398	0.0787	0.0843	0.0851	0.1188	0.1211	0.1238	0.382	0.3872	0.3872	0.3746	0.3744	0.3704	0.0801
06:15:00	35.5	0.0814	0.0824	0.082	0.0806	0.0824	0.0804	0.0792	0.0793	0.0793	0.0791	0.0794	0.0785	0.0826	0.0814	0.1477	0.1494	0.1486	0.5309	0.528	0.5264	0.4235	0.4239	0.4269	0.0792	0.0831	0.0962	0.1592	0.1603	0.1566	0.5445	0.5393	0.5402	0.4437	0.4456	0.4532	0.0789	0.0844	0.0853	0.126	0.1284	0.1323	0.4008	0.4017	0.4046	0.3937	0.392	0.3883	0.0805
06:30:00	35.5	0.0814	0.0825	0.0816	0.0806	0.0822	0.0803	0.079	0.0795	0.0795	0.0788	0.0792	0.0782	0.0826	0.0816	0.1635	0.1654	0.164	0.55	0.5449	0.5435	0.4374	0.4363	0.4402	0.0796	0.0832	0.0964	0.1719	0.1742	0.168	0.5586	0.5534	0.5582	0.4507	0.4525	0.4597	0.0789	0.0844	0.0852	0.1335	0.1361	0.1395	0.4145	0.4172	0.4181	0.406	0.4022	0.4011	0.0802
06:45:00	35.5	0.0817	0.0823	0.082	0.0808	0.0826	0.0801	0.0793	0.0798	0.0795	0.0792	0.0795	0.0789	0.083	0.0815	0.1798	0.182	0.1805	0.5739	0.5696	0.5676	0.4519	0.449	0.453	0.0794	0.0834	0.0962	0.1861	0.1876	0.1821	0.575	0.5694	0.5755	0.4685	0.4685	0.4749	0.0789	0.0845	0.0854	0.1425	0.1451	0.15	0.4313	0.435	0.4366	0.4131	0.4128	0.4094	0.0805
07:00:00	35.5	0.0817	0.0827	0.082	0.0808	0.0824	0.0803	0.0792	0.0799	0.0797	0.0789	0.0793	0.0783	0.0829	0.0818	0.1981	0.2006	0.1982	0.5935	0.5883	0.5866	0.4651	0.4633	0.4646	0.0793	0.0832	0.0969	0.2015	0.2035	0.1978	0.587	0.5808	0.5864	0.4792	0.478	0.4828	0.0788	0.0845	0.0857	0.152	0.1551	0.1604	0.4534	0.4637	0.4664	0.4281	0.4251	0.4223	0.0804
07:15:00	35.5	0.0816	0.0823	0.0818	0.0807	0.0822	0.0802	0.0791	0.0795	0.0793	0.0788	0.0793	0.0784	0.0827	0.0813	0.2172	0.2196	0.2169	0.6148	0.6096	0.6073	0.4784	0.4743	0.4766	0.0794	0.0831	0.0962	0.2178	0.2189	0.2127	0.6004	0.5929	0.5984	0.4874	0.4839	0.4875	0.0788	0.0842	0.0855	0.1614	0.1648	0.1704	0.4815	0.4893	0.4945	0.4481	0.4427	0.4401	0.0805
07:30:00	35.5	0.0818	0.0825	0.0819	0.0806	0.0824	0.0805	0.0794	0.0796	0.0797	0.0794	0.0795	0.0785	0.0829	0.0816	0.2367	0.2387	0.2354	0.6323	0.6283	0.6269	0.495	0.4901	0.4897	0.0797	0.0831	0.0962	0.2364	0.2363	0.2286	0.6123	0.6035	0.6096	0.4984	0.4973	0.499	0.079	0.0844	0.0857	0.172	0.1754	0.1813	0.5057	0.5141	0.517	0.4668	0.4607	0.4601	0.0805
07:45:00	35.5	0.082	0.0825	0.0818	0.0807	0.0827	0.0804	0.0796	0.0797	0.0796	0.079	0.0796	0.0785	0.083	0.0816	0.2553	0.2567	0.2545	0.656	0.6524	0.6494	0.5135	0.5032	0.5024	0.0797	0.0834	0.0964	0.256	0.2541	0.2466	0.6278	0.6198	0.6253	0.5149	0.5084	0.5101	0.079	0.0846	0.0855	0.1836	0.1882	0.1939	0.5307	0.535	0.54	0.4829	0.4764	0.4756	0.0807
08:00:00	35.5	0.0817	0.0822	0.0816	0.0808	0.082	0.0804	0.0795	0.0798	0.0796	0.0791	0.0794	0.0781	0.0828	0.0814	0.2726	0.275	0.2711	0.6736	0.67	0.6674	0.524	0.512	0.5121	0.0792	0.0832	0.0961	0.2773	0.2732	0.2654	0.6431	0.633	0.6386	0.5256	0.5178	0.5157	0.0792	0.0845	0.0855	0.1965	0.2003	0.2074	0.552	0.5532	0.5596	0.4948	0.4883	0.4889	0.0809
08:15:00	35.5	0.0815	0.0826	0.0821	0.0806	0.0824	0.0809	0.0796	0.0796	0.0797	0.0794	0.0799	0.0784	0.0829	0.0816	0.2899	0.2931	0.2895	0.6921	0.689	0.6857	0.535	0.5245	0.5212	0.0795	0.0834	0.0962	0.301	0.2942	0.2844	0.6555	0.6452	0.65	0.531	0.5221	0.5236	0.0789	0.0847	0.0858	0.2082	0.2136	0.2208	0.5652	0.5655	0.5726	0.5104	0.4982	0.4996	0.0804
08:30:00	35.5	0.0814	0.0823	0.0816	0.0806	0.0823	0.0802	0.0789	0.0793	0.0793	0.0787	0.0791	0.0785	0.0826	0.0813	0.3096	0.3136	0.3095	0.7045	0.7012	0.7008	0.5458	0.5328	0.5333	0.0793	0.0829	0.0959	0.3244	0.3147	0.3069	0.6661	0.6579	0.6622	0.5373	0.5295	0.5284	0.0788	0.0842	0.0857	0.2225	0.2278	0.2362	0.5783	0.5784	0.5841	0.5144	0.5051	0.5033	0.0805
08:45:00	35.5	0.0816	0.0825	0.0817	0.0806	0.0824	0.0811	0.0793	0.0801	0.0795	0.0793	0.0795	0.0786	0.083	0.0816	0.3326	0.3363	0.3313	0.7214	0.7179	0.7175	0.5631	0.5465	0.5427	0.0795	0.0834	0.0963	0.349	0.3379	0.3282	0.6814	0.6742	0.6802	0.5509	0.5424	0.5394	0.0791	0.0846	0.0859	0.2362	0.2402	0.2492	0.5872	0.5884	0.5945	0.5275	0.5154	0.5142	0.0808
09:00:00	35.5	0.0818	0.0827	0.082	0.0808	0.0823	0.0807	0.0796	0.08	0.0797	0.0795	0.0797	0.0785	0.083	0.0817	0.3565	0.3572	0.3532	0.7336	0.7262	0.729	0.5725	0.5564	0.5564	0.0796	0.0836	0.0963	0.3729	0.3594	0.3506	0.6966	0.6858	0.6964	0.5589	0.5511	0.5465	0.0792	0.0848	0.0861	0.2481	0.2537	0.2624	0.5992	0.6008	0.6054	0.5325	0.5233	0.5227	0.0807
09:15:00	35.5	0.0823	0.0831	0.0825	0.0811	0.0828	0.081	0.0796	0.0805	0.0803	0.0796	0.08	0.079	0.0833	0.0823	0.3773	0.3769	0.3745	0.7352	0.7232	0.7234	0.5856	0.568	0.5686	0.0804	0.0839	0.0968	0.3922	0.3802	0.3716	0.7095	0.7003	0.7012	0.5641	0.5552	0.554	0.0796	0.0851	0.0864	0.261	0.2654	0.2738	0.6086	0.6099	0.6154	0.539	0.5323	0.5327	0.0809
09:30:00	35.5	0.0819	0.0827	0.0821	0.081	0.0826	0.0806	0.0798	0.08	0.0799	0.0796	0.0799	0.0788	0.0831	0.082	0.3937	0.3961	0.3921	0.7415	0.743	0.7423	0.5937	0.5778	0.578	0.0796	0.0836	0.0961	0.4017	0.39	0.3839	0.7174	0.7004	0.7016	0.5672	0.5597	0.5592	0.0794	0.0847	0.0863	0.2722	0.2774	0.2863	0.617	0.619	0.6253	0.5472	0.54	0.541	0.0808
09:45:00	35.5	0.0816	0.0823	0.0816	0.0808	0.0824	0.0806	0.0793	0.0799	0.0796	0.0788	0.0792	0.0783	0.0828	0.0815	0.409	0.4107	0.4075	0.7573	0.751	0.7518	0.6008	0.5878	0.5881	0.0796	0.0832	0.0959	0.4104	0.3964	0.3932	0.7173	0.7083	0.713	0.5722	0.566	0.5629	0.0788	0.0845	0.086	0.2842	0.2895	0.3007	0.6286	0.6305	0.636	0.5553	0.5474	0.5494	0.0803
10:00:00	35.5	0.0819	0.0828	0.0823	0.0808	0.0827	0.0808	0.0798	0.0803	0.0799	0.0792	0.0798	0.0789	0.0832	0.0819	0.4195	0.4216	0.4208	0.767	0.7627	0.7609	0.6131	0.5998	0.6001	0.0798	0.0833	0.0964	0.4203	0.404	0.4008	0.7309	0.713	0.7154	0.5818	0.572	0.5717	0.0794	0.0848	0.0864	0.295	0.3005	0.3109	0.6372	0.639	0.6447	0.569	0.5581	0.56	0.0808
10:15:00	35.5	0.0816	0.0825	0.0818	0.0804	0.0821	0.0806	0.0799	0.0797	0.0797	0.079	0.0796	0.0786	0.0829	0.0816	0.4291	0.4302	0.4295	0.771	0.7656	0.7639	0.6205	0.6087	0.6101	0.0792	0.083	0.096	0.4257	0.4105	0.4081	0.7297	0.71	0.7158	0.584	0.577	0.5818	0.0789	0.0844	0.0864	0.3059	0.3099	0.3216	0.6461	0.6486	0.6532	0.5724	0.5684	0.5704	0.0805
10:30:00	35.5	0.0817	0.0824	0.0816	0.0806	0.0822	0.0803	0.0792	0.0798	0.0792	0.0789	0.0796	0.0788	0.0827	0.0814	0.4366	0.4367	0.4375	0.7746	0.7698	0.7676	0.6317	0.6199	0.6215	0.0793	0.0832	0.0957	0.4316	0.4153	0.4147	0.7306	0.7117	0.7191	0.5805	0.5872	0.5877	0.0792	0.0843	0.086	0.3154	0.3198	0.3319	0.653	0.6551	0.6598	0.5802	0.577	0.5787	0.0806
10:45:00	35.5	0.0821	0.0828	0.0821	0.0809	0.0824	0.0809	0.0797	0.0803	0.0801	0.0795	0.0796	0.079	0.0829	0.082	0.4436	0.4424	0.4448	0.7796	0.7745	0.7723	0.6284	0.6269	0.6273	0.0798	0.0836	0.0962	0.4368	0.4194	0.4184	0.7364	0.7145	0.7239	0.602	0.5976	0.602	0.0794	0.0847	0.0865	0.3251	0.3304	0.3407	0.6617	0.6659	0.6705	0.5839	0.5843	0.5841	0.081
11:00:00	35.5	0.0817	0.0825	0.0821	0.0808	0.0823	0.0808	0.0794	0.08	0.0798	0.0792	0.0796	0.0784	0.0829	0.0816	0.4473	0.4467	0.4495	0.7817	0.7778	0.775	0.6499	0.6365	0.641	0.0797	0.0832	0.0963	0.4415	0.4233	0.4232	0.7361	0.7168	0.725	0.6091	0.6095	0.6099	0.0792	0.0846	0.0865	0.3338	0.3382	0.3493	0.666	0.6677	0.6728	0.5917	0.5916	0.5932	0.0804
11:15:00	35.5	0.082	0.0829	0.0822	0.081	0.0824	0.0808	0.0796	0.0804	0.08	0.0797	0.0799	0.0788	0.083	0.0821	0.4511	0.4511	0.4531	0.7852	0.7813	0.779	0.6601	0.6453	0.6491	0.0799	0.0835	0.0963	0.4449	0.427	0.4271	0.737	0.7175	0.7274	0.6177	0.6169	0.6188	0.0794	0.0847	0.0865	0.3429	0.3458	0.3574	0.6707	0.6729	0.6765	0.6004	0.6023	0.6002	0.0808
11:30:00	35.5	0.0818	0.0827	0.0821	0.0809	0.0823	0.0808	0.0797	0.08	0.0796	0.0791	0.0796	0.0785	0.083	0.0819	0.4533	0.452	0.4555	0.7864	0.7829	0.7802	0.67	0.6542	0.6567	0.0798	0.0832	0.0963	0.4482	0.4293	0.4316	0.7368	0.7167	0.7277	0.6238	0.622	0.6244	0.0792	0.0845	0.0863	0.3517	0.3539	0.3659	0.6757	0.6759	0.6807	0.6172	0.6114	0.5992	0.0806
11:45:00	35.5	0.0818	0.0824	0.082	0.0806	0.0825	0.0806	0.0798	0.0797	0.0797	0.079	0.0795	0.0786	0.0827	0.0816	0.4553	0.4544	0.4571	0.7895	0.7861	0.783	0.6758	0.662	0.6629	0.0797	0.0833	0.0961	0.4492	0.4312	0.4337	0.7379	0.7193	0.729	0.6249	0.6257	0.6257	0.0789	0.0845	0.0863	0.3587	0.361	0.3753	0.6808	0.6822	0.686	0.6345	0.6202	0.6149	0.0806
12:00:00	35.5	0.0819	0.0826	0.0821	0.0807	0.0825	0.0807	0.0793	0.0801	0.0797	0.0792	0.0796	0.0788	0.0831	0.0816	0.4566	0.4561	0.4597	0.7921	0.7887	0.7874	0.6835	0.6672	0.668	0.0794	0.0834	0.0959	0.4528	0.434	0.4373	0.74	0.7212	0.7322	0.6299	0.6287	0.6282	0.0788	0.0845	0.0864	0.3656	0.3687	0.3815	0.6866	0.6865	0.6903	0.6468	0.634	0.6268	0.0806
12:15:00	35.5	0.0816	0.0823	0.0818	0.0802	0.0824	0.0804	0.079	0.0798	0.0797	0.0792	0.0792	0.0783	0.0827	0.0815	0.4581	0.4579	0.4607	0.7921	0.7892	0.7868	0.6885	0.672	0.6716	0.0794	0.0831	0.0957	0.4546	0.436	0.4409	0.7385	0.7206	0.7319	0.6301	0.6305	0.6296	0.079	0.0844	0.0864	0.3717	0.3753	0.3879	0.6888	0.6901	0.6933	0.655	0.643	0.6353	0.0805
12:30:00	35.5	0.0818	0.0828	0.0824	0.0808	0.0825	0.0806	0.0796	0.08	0.0796	0.079	0.0796	0.0786	0.0828	0.082	0.4602	0.4595	0.4632	0.7944	0.7922	0.7889	0.6946	0.6782	0.6764	0.0795	0.0835	0.0962	0.4604	0.4417	0.4453	0.7416	0.7228	0.7347	0.6316	0.6313	0.6299	0.079	0.0845	0.0866	0.3779	0.3786	0.3918	0.693	0.693	0.6974	0.6633	0.6536	0.6457	0.0806
12:45:00	35.5	0.0817	0.0825	0.0821	0.0806	0.0823	0.0804	0.0795	0.08	0.0798	0.0791	0.0795	0.0784	0.0826	0.0816	0.462	0.4618	0.4665	0.7934	0.7909	0.7892	0.6965	0.6806	0.6791	0.0795	0.0831	0.0957	0.4625	0.4429	0.4499	0.7425	0.7236	0.7349	0.6304	0.6319	0.6309	0.0787	0.0844	0.0863	0.3829	0.3851	0.3978	0.6964	0.6954	0.6993	0.6675	0.6597	0.6514	0.0806
13:00:00	35.5	0.0818	0.0828	0.0823	0.0808	0.0827	0.0806	0.0797	0.0802	0.0799	0.0795	0.0799	0.0785	0.0829	0.0818	0.4644	0.4638	0.4693	0.7974	0.7949	0.7918	0.6984	0.6822	0.6807	0.08	0.0834	0.0961	0.4664	0.4477	0.4539	0.7428	0.7246	0.7357	0.6317	0.6325	0.6305	0.0794	0.0843	0.0869	0.3876	0.3892	0.4007	0.6994	0.699	0.7034	0.6693	0.6599	0.6524	0.0809
~End
Original Filename: 20230204_hCP_dose-response_all-bugs; Date Last Saved: 2/6/2023 12:36:10 PM
[truncated: 48 more columns]

## Sheet: 20230110_zICN
20230110_zICN		Bug:	No bug	S. epi	S. epi	S. epi	Aero	Aero	Aero	Z20	Z20	Z20
		1	2	3	4	5	6	7	8	9	10	11	12
[S100] (uM):	a	Buffer
0	b	Buffer	Buffer Background	S. epi			Aeromonas CR1			Vibrio Z20			Buffer
5	c		Buffer + 5 uM S100	S. epi + 5 uM S100			Aero + 5 uM S100			Z20 + 5 uM S100
10	d		Buffer + 10 uM S100	S. epi + 10 uM S100			Aero + 10 uM S100			Z20 + 10 uM S100
25	e		Buffer + 25 uM S100	S. epi + 25 uM S100			Aero + 25 uM S100			Z20 + 25 uM S100
50	f		Buffer + 50 uM S100	S. epi + 50 uM S100			Aero + 50 uM S100			Z20 + 50 uM S100
100	g		Buffer + 100 uM S100	S. epi + 100 uM S100			Aero +100 uM S100			Z20 +100 uM S100
	h	Buffer
##BLOCKS= 1
Plate:	Plate1	1.3	TimeFormat	Kinetic	Absorbance	Raw	FALSE	53	46800	900				1	600	1	12	96	1	8
Time	Temperature(¡C)	A1	A2	A3	A4	A5	A6	A7	A8	A9	A10	A11	A12	B1	B2	B3	B4	B5	B6	B7	B8	B9	B10	B11	B12	C1	C2	C3	C4	C5	C6	C7	C8	C9	C10	C11	C12	D1	D2	D3	D4	D5	D6	D7	D8	D9	D10	D11	D12
00:00:00	26	0.0818	0.0816	0.0854	0.0823	0.0865	0.082	0.0816	0.0825	0.0802	0.0809	0.0807	0.0815	0.0831	0.0806	0.0835	0.0824	0.0838	0.0827	0.0821	0.0832	0.0827	0.0819	0.0809	0.0813	0.0819	0.0809	0.0817	0.0828	0.082	0.0818	0.0819	0.0819	0.0841	0.0823	0.0828	0.0807	0.0826	0.0812	0.0821	0.0818	0.0829	0.0809	0.0828	0.083	0.0834	0.0825	0.0805	0.081
00:14:58	26.5	0.0817	0.0813	0.0852	0.0819	0.0865	0.0818	0.0816	0.0817	0.08	0.0809	0.0802	0.081	0.0827	0.0804	0.083	0.0821	0.0836	0.0825	0.0816	0.0834	0.0824	0.0818	0.081	0.0808	0.0819	0.0808	0.0815	0.0825	0.0819	0.0815	0.082	0.0814	0.0845	0.0825	0.0819	0.0806	0.0824	0.081	0.0815	0.0817	0.0826	0.0806	0.0821	0.0827	0.0834	0.0829	0.0801	0.0803
00:29:56	27.5	0.0817	0.0811	0.0854	0.0818	0.0864	0.0819	0.0811	0.0813	0.0801	0.0806	0.08	0.0809	0.083	0.0803	0.0831	0.0822	0.0836	0.0829	0.0815	0.0834	0.0828	0.0817	0.0811	0.0808	0.0818	0.0806	0.0814	0.0823	0.0816	0.0818	0.0818	0.0817	0.0842	0.0827	0.0825	0.0804	0.0824	0.0812	0.0817	0.0816	0.0825	0.0808	0.0824	0.0828	0.0836	0.0827	0.0805	0.0801
00:44:55	28.5	0.0818	0.0815	0.0853	0.0821	0.0862	0.0817	0.0813	0.0818	0.0802	0.0806	0.0802	0.0809	0.083	0.0806	0.0835	0.0826	0.084	0.083	0.0823	0.0839	0.083	0.0821	0.0811	0.0803	0.0819	0.0809	0.0814	0.0827	0.0821	0.0826	0.0823	0.0822	0.0847	0.0831	0.0831	0.0806	0.0824	0.0809	0.082	0.082	0.083	0.0814	0.0828	0.0831	0.0841	0.0832	0.0809	0.0804
01:00:00	29.5	0.0819	0.0815	0.0852	0.0822	0.0864	0.0823	0.0816	0.0819	0.0799	0.0807	0.0802	0.0809	0.083	0.0807	0.0831	0.083	0.0839	0.0836	0.0826	0.0841	0.0832	0.0824	0.0816	0.0806	0.0821	0.0809	0.0818	0.0829	0.0821	0.0831	0.0832	0.0828	0.0856	0.0834	0.0837	0.0804	0.0825	0.0815	0.0824	0.082	0.0832	0.0821	0.0836	0.084	0.0848	0.0841	0.0818	0.0802
01:15:00	30.5	0.0819	0.0815	0.0853	0.0822	0.086	0.0819	0.0815	0.0819	0.0801	0.0808	0.08	0.0812	0.0834	0.0806	0.0833	0.0828	0.0836	0.0844	0.0835	0.085	0.0843	0.0831	0.0823	0.0808	0.0822	0.0812	0.0819	0.0831	0.0821	0.0837	0.0841	0.0842	0.0865	0.0846	0.0846	0.0806	0.0826	0.0811	0.0824	0.0823	0.0831	0.0833	0.0847	0.0853	0.0858	0.085	0.0832	0.0801
01:30:00	31.5	0.0818	0.0815	0.0849	0.0822	0.086	0.0819	0.0811	0.0818	0.0799	0.0803	0.0802	0.0809	0.0831	0.0806	0.0836	0.0831	0.0837	0.085	0.0844	0.0865	0.0852	0.0842	0.0834	0.0809	0.0821	0.0809	0.0816	0.0831	0.0823	0.0854	0.0858	0.0858	0.0878	0.086	0.0861	0.0802	0.0823	0.0813	0.0825	0.0823	0.0832	0.0844	0.0862	0.087	0.0872	0.0868	0.0845	0.0803
01:45:00	32	0.082	0.0816	0.0855	0.0825	0.0861	0.082	0.0816	0.0825	0.0803	0.0807	0.08	0.0809	0.0832	0.081	0.0841	0.0834	0.0839	0.0871	0.0864	0.0883	0.0879	0.0868	0.0856	0.0808	0.0824	0.0813	0.0822	0.0836	0.0825	0.0882	0.0886	0.0883	0.0906	0.0891	0.0894	0.0803	0.0828	0.0814	0.0832	0.0828	0.0835	0.0875	0.0889	0.0897	0.091	0.0898	0.0877	0.0803
02:00:00	32.5	0.0821	0.0816	0.0856	0.0826	0.086	0.082	0.0817	0.082	0.0801	0.0807	0.08	0.081	0.0831	0.0808	0.0843	0.0838	0.0841	0.09	0.0896	0.0914	0.0914	0.0904	0.0885	0.0808	0.0822	0.0812	0.0829	0.084	0.0828	0.0926	0.0928	0.093	0.0957	0.094	0.0944	0.0803	0.0825	0.0811	0.0834	0.0832	0.0839	0.0921	0.094	0.0947	0.096	0.0956	0.094	0.0804
02:15:00	33	0.082	0.0818	0.0856	0.0825	0.0859	0.0822	0.0813	0.082	0.08	0.0805	0.0801	0.0807	0.0836	0.0812	0.0848	0.0839	0.0845	0.0959	0.0957	0.0974	0.0982	0.0973	0.095	0.0809	0.0826	0.0816	0.0835	0.0844	0.0834	0.1006	0.1012	0.1013	0.1045	0.1026	0.1027	0.0803	0.0829	0.0816	0.0841	0.0842	0.0845	0.1008	0.1029	0.1038	0.1061	0.1054	0.1047	0.0805
02:30:00	33.5	0.082	0.0818	0.0851	0.0821	0.0861	0.0819	0.0813	0.082	0.08	0.0804	0.0802	0.0808	0.0834	0.0809	0.085	0.0845	0.0848	0.1056	0.1062	0.1081	0.1099	0.1088	0.1043	0.0806	0.0823	0.0813	0.084	0.0849	0.084	0.1152	0.1164	0.1163	0.1199	0.118	0.1171	0.0803	0.0829	0.0814	0.0847	0.0845	0.0852	0.1164	0.1188	0.1197	0.1229	0.1227	0.1226	0.08
02:45:00	34	0.0823	0.0819	0.0859	0.0827	0.0863	0.0822	0.0818	0.0826	0.0804	0.081	0.0803	0.0812	0.0838	0.0811	0.0859	0.0853	0.0858	0.1239	0.1252	0.128	0.1301	0.1293	0.1217	0.0811	0.0827	0.0816	0.0851	0.0858	0.0854	0.1387	0.1402	0.14	0.1445	0.1428	0.1404	0.0807	0.083	0.0815	0.0864	0.0861	0.0866	0.1407	0.1427	0.1435	0.1486	0.1487	0.1503	0.0807
03:00:00	34.5	0.0825	0.0821	0.0858	0.0828	0.0864	0.0823	0.0817	0.0826	0.0801	0.0809	0.0803	0.0814	0.0839	0.0813	0.0872	0.0861	0.0866	0.148	0.1498	0.1526	0.1571	0.1569	0.1459	0.081	0.0827	0.0816	0.0865	0.0873	0.0867	0.1672	0.1687	0.1687	0.1764	0.1748	0.1712	0.0808	0.083	0.0818	0.088	0.0876	0.0882	0.1698	0.1712	0.1721	0.182	0.1823	0.1842	0.0807
03:15:00	34.5	0.0823	0.0818	0.0854	0.0826	0.0863	0.0821	0.0818	0.0824	0.0802	0.0807	0.0802	0.0809	0.0839	0.0813	0.0882	0.0872	0.0877	0.1823	0.1836	0.1848	0.1939	0.1916	0.1813	0.081	0.0828	0.0815	0.088	0.0889	0.0882	0.2112	0.2139	0.2154	0.2146	0.2143	0.2124	0.0808	0.083	0.0818	0.0901	0.09	0.0908	0.2175	0.2207	0.2202	0.2231	0.2235	0.2275	0.0806
03:30:00	35	0.0825	0.082	0.0853	0.0827	0.0865	0.0823	0.0817	0.0828	0.0801	0.0808	0.0804	0.0813	0.0835	0.0812	0.0898	0.0888	0.089	0.235	0.2374	0.2389	0.2362	0.2352	0.2169	0.0812	0.0827	0.0816	0.0909	0.0915	0.0908	0.2681	0.2692	0.2697	0.2666	0.2645	0.2578	0.0811	0.083	0.0813	0.0937	0.0933	0.0937	0.2736	0.276	0.2742	0.2754	0.2753	0.2761	0.0806
03:45:00	35	0.0823	0.0819	0.0859	0.0829	0.0863	0.0822	0.0816	0.0827	0.0804	0.0809	0.0803	0.081	0.0838	0.0813	0.0923	0.091	0.0908	0.2844	0.2896	0.2937	0.2842	0.2802	0.2714	0.081	0.0827	0.0818	0.0944	0.095	0.0947	0.3106	0.3141	0.3154	0.3041	0.3041	0.3044	0.0806	0.0828	0.0816	0.0981	0.0979	0.0983	0.3176	0.3207	0.318	0.308	0.3058	0.2971	0.0806
04:00:00	35	0.0823	0.0819	0.0855	0.0824	0.0863	0.0822	0.082	0.0826	0.0803	0.0806	0.08	0.0811	0.0836	0.0812	0.0956	0.0938	0.0936	0.3186	0.3248	0.3232	0.3087	0.3067	0.2898	0.0809	0.0826	0.0818	0.0992	0.0994	0.0996	0.3357	0.3367	0.3358	0.3224	0.3202	0.32	0.0808	0.0829	0.0818	0.1048	0.1044	0.1051	0.3394	0.3426	0.34	0.3218	0.3223	0.3263	0.0806
04:15:00	35.5	0.0823	0.082	0.0858	0.0831	0.0862	0.0825	0.0822	0.0832	0.0807	0.081	0.0807	0.0813	0.084	0.0814	0.1001	0.098	0.0977	0.3451	0.3452	0.3487	0.3232	0.3232	0.3186	0.0813	0.0828	0.082	0.1062	0.106	0.1066	0.367	0.3703	0.3676	0.344	0.3426	0.3448	0.0812	0.083	0.0818	0.114	0.1144	0.1148	0.3722	0.3722	0.37	0.35	0.3409	0.3347	0.0808
04:30:00	35.5	0.0826	0.082	0.0856	0.0828	0.0865	0.0822	0.0822	0.0829	0.0807	0.0808	0.0805	0.0814	0.084	0.0814	0.1056	0.1032	0.1024	0.3651	0.3638	0.3639	0.3424	0.34	0.3365	0.0811	0.0829	0.0818	0.1158	0.115	0.1164	0.3814	0.3838	0.3796	0.3514	0.3499	0.3524	0.0812	0.0831	0.0817	0.1257	0.1266	0.1272	0.3875	0.384	0.3821	0.3518	0.3501	0.3461	0.0807
04:45:00	35.5	0.0826	0.082	0.0854	0.0831	0.0863	0.0825	0.0818	0.0829	0.0806	0.0807	0.0804	0.0813	0.0839	0.0813	0.1133	0.1106	0.1095	0.3689	0.3704	0.3697	0.3508	0.3462	0.3411	0.0813	0.083	0.0819	0.1282	0.1271	0.1291	0.4001	0.4014	0.3968	0.3614	0.3599	0.363	0.081	0.083	0.0819	0.1406	0.1419	0.1422	0.4082	0.4072	0.4018	0.36	0.3579	0.3531	0.0811
05:00:00	35.5	0.0825	0.0821	0.0856	0.0827	0.0864	0.0825	0.0821	0.0827	0.0806	0.0808	0.0802	0.081	0.084	0.0812	0.1246	0.1207	0.1186	0.3772	0.3778	0.3774	0.357	0.3539	0.3498	0.081	0.083	0.0818	0.1431	0.1413	0.1437	0.4291	0.4325	0.4268	0.3689	0.368	0.369	0.0811	0.0829	0.0817	0.1577	0.1594	0.1604	0.4372	0.4401	0.4319	0.3708	0.3702	0.367	0.0806
05:15:00	35.5	0.0823	0.0818	0.085	0.0823	0.0862	0.0819	0.0815	0.0825	0.08	0.0806	0.08	0.0809	0.0835	0.0808	0.1368	0.1326	0.1297	0.3943	0.3949	0.3961	0.3679	0.3648	0.358	0.0809	0.0825	0.0814	0.16	0.1583	0.1615	0.4607	0.4612	0.4545	0.3802	0.379	0.3819	0.0803	0.0829	0.0812	0.178	0.1805	0.1815	0.4639	0.4648	0.4616	0.382	0.3875	0.3808	0.0804
05:30:00	35.5	0.0823	0.0821	0.0857	0.0829	0.086	0.0824	0.0817	0.0832	0.0805	0.0808	0.0804	0.0812	0.0838	0.0813	0.1522	0.1476	0.1437	0.4298	0.4289	0.4331	0.3791	0.3758	0.3713	0.0813	0.0826	0.0819	0.1792	0.1777	0.1807	0.4965	0.4944	0.4879	0.3946	0.3949	0.3924	0.0807	0.0829	0.0817	0.1984	0.2016	0.2029	0.4972	0.5026	0.4972	0.3926	0.3932	0.3876	0.0807
05:45:00	35.5	0.0824	0.0821	0.0853	0.083	0.0863	0.0823	0.0817	0.083	0.0805	0.0808	0.0803	0.0812	0.0838	0.0816	0.1695	0.1644	0.1593	0.4638	0.4684	0.4677	0.3939	0.3915	0.3918	0.0811	0.0828	0.0817	0.2007	0.1981	0.2018	0.5207	0.5156	0.5135	0.401	0.403	0.4069	0.0808	0.0827	0.0819	0.2206	0.2228	0.2241	0.526	0.5289	0.5189	0.4007	0.3988	0.3944	0.0808
06:00:00	35.5	0.0826	0.0821	0.0854	0.083	0.0865	0.0825	0.0824	0.0831	0.0807	0.0809	0.0808	0.0814	0.084	0.0813	0.1894	0.183	0.1773	0.4877	0.4888	0.4877	0.4036	0.4021	0.3966	0.0813	0.0831	0.0821	0.2245	0.2217	0.2246	0.548	0.5517	0.5382	0.4096	0.4122	0.4151	0.081	0.0832	0.0818	0.243	0.2476	0.248	0.5488	0.5554	0.5398	0.4073	0.4069	0.4006	0.081
06:15:00	35.5	0.0828	0.0823	0.0859	0.0828	0.0864	0.0825	0.0822	0.0832	0.0805	0.0808	0.0804	0.0812	0.0842	0.0817	0.2107	0.2037	0.1973	0.5241	0.5263	0.525	0.4151	0.4132	0.406	0.0813	0.0832	0.082	0.2479	0.2453	0.2492	0.5583	0.563	0.5615	0.4191	0.4222	0.4284	0.0809	0.0834	0.0818	0.2667	0.2725	0.2727	0.5747	0.5672	0.5636	0.4167	0.4156	0.4097	0.0806
06:30:00	35.5	0.0825	0.082	0.0856	0.0827	0.0863	0.0825	0.082	0.0831	0.0807	0.0808	0.08	0.0811	0.084	0.0812	0.2335	0.2265	0.2195	0.5423	0.5417	0.5429	0.4295	0.4278	0.4189	0.081	0.0828	0.0817	0.2746	0.27	0.274	0.5885	0.5927	0.5868	0.4296	0.4321	0.4405	0.0808	0.0831	0.0815	0.2938	0.2977	0.2987	0.5929	0.5945	0.586	0.4256	0.4256	0.4223	0.0808
06:45:00	35.5	0.0824	0.0819	0.0858	0.0826	0.0863	0.0826	0.0818	0.083	0.0805	0.0808	0.0806	0.0813	0.084	0.0811	0.2579	0.2513	0.2434	0.5674	0.5646	0.5705	0.444	0.4419	0.4334	0.0814	0.0828	0.0816	0.3035	0.2984	0.3019	0.6232	0.6263	0.6194	0.442	0.4452	0.4528	0.081	0.0831	0.0814	0.3237	0.3283	0.3282	0.6315	0.6334	0.6171	0.4368	0.4388	0.4365	0.0806
07:00:00	35.5	0.0826	0.082	0.0858	0.083	0.0863	0.0827	0.0821	0.0834	0.0806	0.081	0.0802	0.0812	0.0838	0.0813	0.2849	0.2786	0.2686	0.606	0.6139	0.6103	0.4585	0.4552	0.4463	0.0813	0.0831	0.0817	0.3353	0.3288	0.3314	0.6643	0.6565	0.6516	0.4575	0.4568	0.4625	0.0809	0.0831	0.0818	0.3564	0.3594	0.3575	0.6648	0.6693	0.6497	0.4515	0.4512	0.4496	0.081
07:15:00	35.5	0.083	0.0824	0.086	0.0832	0.0867	0.0827	0.0824	0.0837	0.0807	0.0815	0.0808	0.0815	0.0846	0.0815	0.3154	0.3072	0.2958	0.645	0.6494	0.6451	0.4718	0.4688	0.4583	0.0813	0.0834	0.082	0.3689	0.3608	0.3627	0.7038	0.7014	0.6834	0.4692	0.4716	0.4759	0.0813	0.0836	0.0821	0.3907	0.3918	0.3895	0.689	0.6993	0.6744	0.4638	0.4645	0.4649	0.0814
07:30:00	35.5	0.0825	0.0821	0.0855	0.0825	0.086	0.0824	0.0818	0.0831	0.0803	0.0807	0.0802	0.0809	0.0838	0.0816	0.3443	0.3351	0.3219	0.6871	0.6892	0.6836	0.4854	0.4793	0.4709	0.0811	0.0829	0.0817	0.4001	0.3907	0.3932	0.7249	0.7217	0.7101	0.4857	0.4836	0.4887	0.0805	0.083	0.0819	0.4211	0.4229	0.421	0.7193	0.7157	0.7045	0.4793	0.4783	0.4833	0.0806
07:45:00	35.5	0.0827	0.0823	0.0853	0.0829	0.0864	0.0823	0.0823	0.0833	0.0805	0.0808	0.0803	0.0817	0.0841	0.0815	0.3757	0.3659	0.3496	0.714	0.7209	0.7184	0.4966	0.4919	0.4832	0.0814	0.0832	0.0819	0.4288	0.4182	0.4208	0.7466	0.7408	0.7364	0.4965	0.4967	0.4952	0.0811	0.0833	0.0819	0.4515	0.4529	0.4504	0.7452	0.7405	0.7324	0.4927	0.4957	0.4986	0.081
08:00:00	35.5	0.0829	0.0822	0.0863	0.083	0.0866	0.0825	0.0825	0.0834	0.081	0.081	0.0806	0.0818	0.0842	0.0818	0.4043	0.3957	0.3778	0.7343	0.74	0.7363	0.5096	0.5012	0.4921	0.0816	0.0832	0.0822	0.4551	0.4432	0.4484	0.767	0.7599	0.7547	0.5055	0.5084	0.5072	0.0813	0.0835	0.0822	0.4727	0.4772	0.4766	0.7595	0.7572	0.7471	0.5068	0.5079	0.5104	0.0809
08:15:00	35.5	0.0823	0.0821	0.0858	0.0828	0.0864	0.0826	0.0823	0.0833	0.0805	0.0808	0.0805	0.0813	0.0839	0.0816	0.4269	0.4204	0.4034	0.7546	0.7617	0.7605	0.5268	0.515	0.5036	0.0816	0.0828	0.0818	0.475	0.4632	0.4657	0.7793	0.7788	0.7713	0.5215	0.5205	0.5172	0.0812	0.083	0.082	0.495	0.4976	0.4968	0.7732	0.7726	0.7625	0.5164	0.5193	0.5216	0.0812
08:30:00	35.5	0.0826	0.082	0.0854	0.0825	0.0861	0.0823	0.0818	0.0827	0.0802	0.0804	0.0801	0.081	0.0839	0.0809	0.4436	0.4377	0.422	0.769	0.7738	0.7771	0.537	0.5251	0.5119	0.0809	0.0828	0.0818	0.4922	0.4813	0.4844	0.7955	0.7925	0.7845	0.5321	0.5305	0.5293	0.0805	0.0828	0.0816	0.5135	0.5136	0.5131	0.7919	0.7926	0.7802	0.5294	0.5337	0.536	0.0803
08:45:00	35.5	0.0825	0.082	0.0856	0.0829	0.0867	0.0825	0.0823	0.0834	0.081	0.081	0.0808	0.0814	0.0842	0.0816	0.4583	0.4563	0.4413	0.7885	0.7921	0.794	0.5514	0.54	0.528	0.0814	0.0832	0.0819	0.5026	0.4926	0.4964	0.8118	0.8109	0.804	0.5408	0.5442	0.546	0.081	0.0833	0.0818	0.524	0.5238	0.5244	0.8081	0.8066	0.7966	0.5411	0.5441	0.559	0.081
09:00:00	35.5	0.0827	0.0822	0.0859	0.0831	0.0865	0.0828	0.0825	0.0836	0.0804	0.0814	0.0808	0.0815	0.0842	0.0817	0.4716	0.4694	0.4555	0.803	0.8081	0.8091	0.5613	0.5523	0.542	0.0812	0.0832	0.0822	0.5097	0.5002	0.5062	0.8275	0.8301	0.8212	0.5502	0.5535	0.5549	0.0811	0.0834	0.0819	0.5296	0.5332	0.5322	0.825	0.8232	0.8126	0.5482	0.5557	0.5722	0.0809
09:15:00	36	0.0822	0.0819	0.0854	0.0828	0.0861	0.0822	0.0821	0.0832	0.0802	0.0808	0.0803	0.081	0.0837	0.0814	0.4802	0.4794	0.4663	0.8215	0.8254	0.828	0.571	0.5583	0.5488	0.0813	0.0829	0.0816	0.5148	0.5068	0.5118	0.8397	0.8504	0.8391	0.5569	0.5626	0.5628	0.0809	0.083	0.0816	0.537	0.5381	0.5383	0.84	0.8392	0.8282	0.5569	0.5681	0.5803	0.0805
09:30:00	36	0.0823	0.0819	0.0854	0.0824	0.0861	0.0822	0.0819	0.0831	0.08	0.0809	0.0803	0.0807	0.0838	0.0813	0.4866	0.4866	0.4739	0.8407	0.848	0.8509	0.583	0.5715	0.564	0.0809	0.0828	0.0818	0.5211	0.5112	0.5172	0.858	0.8674	0.8579	0.5652	0.5737	0.5712	0.0806	0.0829	0.0817	0.5429	0.5443	0.5457	0.8577	0.858	0.8508	0.5714	0.5822	0.5811	0.0808
09:45:00	36	0.0826	0.082	0.0855	0.0826	0.0863	0.0826	0.082	0.0832	0.0803	0.0809	0.0804	0.0813	0.0838	0.0814	0.4901	0.4919	0.4794	0.8635	0.869	0.8701	0.5886	0.5788	0.5749	0.0815	0.0831	0.0816	0.5267	0.5163	0.5222	0.8795	0.8777	0.8729	0.5735	0.5843	0.587	0.0812	0.0831	0.0818	0.549	0.5492	0.5509	0.8809	0.8798	0.8718	0.5798	0.6004	0.5957	0.0807
10:00:00	36	0.0824	0.0819	0.0853	0.0826	0.0864	0.0823	0.0821	0.0831	0.0803	0.0807	0.0802	0.0814	0.0837	0.0813	0.4937	0.4958	0.4848	0.8783	0.8807	0.8841	0.5986	0.5906	0.587	0.0815	0.0826	0.0817	0.5305	0.5199	0.5264	0.8902	0.8845	0.8832	0.5776	0.5918	0.5982	0.0807	0.0828	0.0816	0.5552	0.5531	0.5562	0.8877	0.8931	0.8896	0.5944	0.5949	0.612	0.0809
10:15:00	36	0.0825	0.0821	0.0851	0.0826	0.0862	0.0823	0.0822	0.083	0.0804	0.081	0.0804	0.0814	0.0839	0.0815	0.4979	0.5005	0.4887	0.8838	0.8876	0.8916	0.6046	0.5945	0.5939	0.0813	0.083	0.0818	0.5359	0.5254	0.5315	0.9025	0.8935	0.8927	0.596	0.5916	0.6014	0.0808	0.0832	0.0817	0.5615	0.5606	0.5629	0.8956	0.8982	0.883	0.6121	0.611	0.6226	0.081
10:30:00	36	0.0828	0.0825	0.0858	0.083	0.0868	0.083	0.0827	0.0838	0.0807	0.0815	0.0811	0.0819	0.0844	0.0817	0.5025	0.5047	0.4934	0.8938	0.8961	0.9007	0.6039	0.6084	0.6082	0.0818	0.0831	0.0823	0.5396	0.5297	0.5359	0.9111	0.9036	0.9035	0.6125	0.6092	0.5968	0.0813	0.0835	0.082	0.5674	0.5662	0.569	0.9059	0.9084	0.896	0.6234	0.6209	0.6318	0.0813
10:45:00	36	0.0828	0.0824	0.086	0.0831	0.0866	0.0828	0.0826	0.0838	0.0807	0.0811	0.0809	0.0816	0.0843	0.0819	0.5064	0.5095	0.4986	0.9038	0.9048	0.9102	0.6237	0.6114	0.6067	0.0816	0.0832	0.0824	0.5447	0.5343	0.5416	0.918	0.9107	0.9138	0.6231	0.6215	0.608	0.0815	0.0834	0.0823	0.5739	0.5732	0.5744	0.9148	0.9172	0.9055	0.6305	0.6282	0.6392	0.0811
11:00:00	36	0.0828	0.0826	0.086	0.0829	0.0867	0.0828	0.0826	0.0834	0.0808	0.0813	0.0806	0.0815	0.0842	0.0817	0.5094	0.5129	0.5016	0.9125	0.9137	0.92	0.6353	0.6245	0.6182	0.0818	0.0833	0.082	0.5494	0.5391	0.5459	0.924	0.9178	0.9223	0.6319	0.6326	0.6211	0.0812	0.0834	0.0819	0.5796	0.579	0.5807	0.9229	0.926	0.9149	0.6423	0.6393	0.6454	0.0809
11:15:00	36	0.0824	0.0823	0.0849	0.0825	0.0864	0.0824	0.0824	0.0827	0.0804	0.0811	0.0802	0.0813	0.0839	0.0818	0.512	0.517	0.5051	0.9195	0.9207	0.9282	0.6429	0.6318	0.6248	0.0814	0.0828	0.0819	0.554	0.5428	0.5509	0.9318	0.9258	0.9301	0.6369	0.6379	0.6277	0.0808	0.083	0.082	0.5862	0.5851	0.5881	0.9321	0.9342	0.9245	0.648	0.6436	0.6512	0.0808
11:30:00	36	0.0824	0.0821	0.0851	0.0825	0.0864	0.0827	0.0822	0.0831	0.0804	0.0812	0.0805	0.0813	0.0839	0.0815	0.5148	0.5198	0.5088	0.9271	0.9273	0.9365	0.6492	0.6382	0.6332	0.0817	0.0829	0.082	0.5583	0.5468	0.5559	0.9389	0.9317	0.9377	0.6434	0.6457	0.6367	0.081	0.083	0.082	0.591	0.5905	0.5932	0.9391	0.9434	0.9336	0.6531	0.6508	0.6564	0.0807
11:45:00	36	0.0827	0.0823	0.0855	0.0826	0.0865	0.0826	0.0826	0.0834	0.0807	0.0814	0.0808	0.0818	0.0844	0.082	0.5194	0.5251	0.513	0.9349	0.9355	0.9439	0.657	0.6459	0.6411	0.0818	0.0833	0.0822	0.563	0.551	0.5611	0.9459	0.9382	0.9457	0.6485	0.6497	0.6443	0.0816	0.0832	0.0821	0.5959	0.5966	0.5979	0.947	0.9497	0.9415	0.6602	0.6551	0.661	0.0813
12:00:00	36	0.0828	0.0823	0.0858	0.0828	0.0862	0.0825	0.0825	0.0831	0.0804	0.0811	0.0807	0.0814	0.0841	0.0817	0.5225	0.5291	0.516	0.9398	0.9408	0.9508	0.6584	0.6496	0.6454	0.0815	0.083	0.0821	0.5664	0.5535	0.5648	0.952	0.9438	0.9521	0.6515	0.6569	0.6501	0.0813	0.0832	0.0821	0.6007	0.6007	0.603	0.9521	0.954	0.9482	0.6642	0.661	0.6634	0.0807
12:15:00	36	0.0825	0.0821	0.0852	0.0829	0.0865	0.0825	0.0824	0.0836	0.0806	0.081	0.0808	0.0817	0.084	0.0817	0.5253	0.533	0.5182	0.9448	0.9468	0.9568	0.6624	0.6546	0.6515	0.0816	0.0829	0.0823	0.5694	0.556	0.5688	0.9579	0.9494	0.9587	0.6532	0.6607	0.6542	0.0815	0.0831	0.082	0.6043	0.6046	0.6076	0.9572	0.9584	0.9539	0.6636	0.6625	0.6644	0.0813
12:30:00	36.5	0.0827	0.0823	0.0855	0.0827	0.0864	0.0826	0.0826	0.0833	0.0803	0.0809	0.0807	0.0816	0.0843	0.0816	0.5283	0.5376	0.5208	0.9477	0.9499	0.961	0.6666	0.6577	0.6544	0.0814	0.0833	0.0821	0.573	0.5583	0.5717	0.9626	0.9537	0.9632	0.6569	0.6628	0.6566	0.0814	0.0834	0.0822	0.6085	0.6087	0.611	0.9614	0.962	0.9573	0.6708	0.6658	0.6656	0.0811
12:45:00	36.5	0.0827	0.0824	0.0854	0.0826	0.0864	0.0827	0.0827	0.0829	0.0805	0.0812	0.0805	0.0816	0.0842	0.082	0.5304	0.5412	0.524	0.9512	0.9526	0.9651	0.6676	0.6607	0.6579	0.0817	0.0832	0.0825	0.5757	0.5596	0.5749	0.9679	0.9582	0.9681	0.6569	0.6639	0.6585	0.0814	0.0833	0.0823	0.612	0.6127	0.615	0.9668	0.9668	0.9616	0.6694	0.6644	0.6654	0.0811
13:00:00	36.5	0.0827	0.0823	0.0852	0.0827	0.0866	0.0826	0.0826	0.0832	0.0803	0.081	0.0806	0.0821	0.0841	0.082	0.5317	0.5447	0.5263	0.956	0.9576	0.9693	0.6696	0.6601	0.658	0.0818	0.083	0.0821	0.5785	0.5608	0.5771	0.9738	0.9626	0.9746	0.6599	0.6661	0.6605	0.0813	0.0833	0.0821	0.615	0.616	0.6185	0.9722	0.9709	0.9666	0.6712	0.6667	0.6666	0.0812
~End
Original Filename: 20230111_zICN_dose-response_all-bugs; Date Last Saved: 1/11/2023 10:24:28 AM
[truncated: 48 more columns]

## Sheet: 20230111_zICN
20230111_zICN		Bug:	No bug	S. epi	S. epi	S. epi	Aero	Aero	Aero	Z20	Z20	Z20
		1	2	3	4	5	6	7	8	9	10	11	12
[S100] (uM):	a	Buffer
0	b	Buffer	Buffer Background	S. epi			Aeromonas CR1			Vibrio Z20			Buffer
5	c		Buffer + 5 uM S100	S. epi + 5 uM S100			Aero + 5 uM S100			Z20 + 5 uM S100
10	d		Buffer + 10 uM S100	S. epi + 10 uM S100			Aero + 10 uM S100			Z20 + 10 uM S100
25	e		Buffer + 25 uM S100	S. epi + 25 uM S100			Aero + 25 uM S100			Z20 + 25 uM S100
50	f		Buffer + 50 uM S100	S. epi + 50 uM S100			Aero + 50 uM S100			Z20 + 50 uM S100
100	g		Buffer + 100 uM S100	S. epi + 100 uM S100			Aero +100 uM S100			Z20 +100 uM S100
	h	Buffer
##BLOCKS= 1
Plate:	Plate1	1.3	TimeFormat	Kinetic	Absorbance	Raw	FALSE	53	46800	900				1	600	1	12	96	1	8
Time	Temperature(¡C)	A1	A2	A3	A4	A5	A6	A7	A8	A9	A10	A11	A12	B1	B2	B3	B4	B5	B6	B7	B8	B9	B10	B11	B12	C1	C2	C3	C4	C5	C6	C7	C8	C9	C10	C11	C12	D1	D2	D3	D4	D5	D6	D7	D8	D9	D10	D11	D12
00:00:00	27	0.0834	0.083	0.0829	0.0829	0.0826	0.0833	0.0835	0.0825	0.0882	0.0828	0.0832	0.0853	0.0834	0.084	0.0844	0.0826	0.0831	0.0836	0.0842	0.0845	0.0836	0.0831	0.0847	0.0831	0.084	0.0835	0.0838	0.0824	0.0826	0.0828	0.0832	0.084	0.0822	0.0839	0.0845	0.0843	0.0841	0.0834	0.084	0.0838	0.0835	0.0828	0.085	0.0839	0.0845	0.0843	0.0845	0.0841
00:14:58	27	0.0831	0.0824	0.0823	0.0824	0.0822	0.0827	0.0825	0.0819	0.087	0.0822	0.0828	0.0842	0.0828	0.0833	0.0837	0.0821	0.0824	0.0831	0.0838	0.084	0.0835	0.0828	0.0837	0.0824	0.0835	0.0826	0.0832	0.0818	0.0819	0.0823	0.0828	0.083	0.082	0.0833	0.0835	0.0834	0.0834	0.0826	0.0835	0.083	0.0826	0.0822	0.0842	0.0835	0.0838	0.0838	0.0839	0.0833
00:29:57	28	0.0826	0.082	0.0819	0.0819	0.0816	0.0821	0.0819	0.0813	0.0861	0.0819	0.082	0.0839	0.0823	0.0828	0.0831	0.0818	0.0822	0.0828	0.0833	0.0837	0.0834	0.0827	0.0835	0.0821	0.0831	0.082	0.0828	0.0813	0.0815	0.0821	0.0824	0.0828	0.0819	0.0834	0.0836	0.0828	0.083	0.0821	0.0828	0.0828	0.0824	0.082	0.0839	0.083	0.0838	0.0835	0.0841	0.0828
00:44:55	29	0.0828	0.0827	0.0823	0.0821	0.0816	0.0825	0.0826	0.0818	0.0866	0.082	0.0823	0.0844	0.0827	0.0832	0.084	0.0822	0.0825	0.0837	0.0844	0.0848	0.0844	0.0834	0.0842	0.0823	0.0836	0.0826	0.0834	0.0818	0.0821	0.0831	0.0829	0.084	0.0827	0.0841	0.0847	0.0833	0.0835	0.0825	0.0835	0.0831	0.0826	0.0827	0.0846	0.0841	0.0846	0.0842	0.0848	0.0831
00:59:59	30	0.083	0.0825	0.082	0.0822	0.0817	0.0825	0.0821	0.0818	0.0866	0.082	0.0822	0.0843	0.0828	0.0834	0.0838	0.0822	0.0825	0.0842	0.0844	0.0851	0.085	0.0841	0.085	0.0824	0.0837	0.0827	0.0834	0.0817	0.0819	0.0835	0.0837	0.0842	0.0833	0.0847	0.0854	0.083	0.0834	0.0828	0.0834	0.0833	0.0826	0.0833	0.0855	0.085	0.0853	0.0852	0.0853	0.083
01:15:00	31	0.0829	0.0826	0.082	0.082	0.082	0.0824	0.0822	0.0816	0.0865	0.082	0.0824	0.0842	0.0827	0.0832	0.0836	0.0822	0.0825	0.0852	0.0856	0.0861	0.0861	0.0852	0.0863	0.0823	0.0838	0.0825	0.0834	0.0819	0.0822	0.0847	0.0843	0.0855	0.0846	0.086	0.0867	0.0832	0.0835	0.0826	0.0835	0.0835	0.0828	0.0847	0.0866	0.0862	0.0872	0.0867	0.0872	0.0834
01:30:00	31.5	0.0828	0.0825	0.0818	0.0819	0.0818	0.0821	0.0822	0.0814	0.0861	0.0816	0.0819	0.0841	0.0826	0.0832	0.0838	0.0824	0.0824	0.0868	0.0871	0.0877	0.0876	0.0868	0.0878	0.0821	0.0835	0.0824	0.0833	0.082	0.0821	0.0865	0.0867	0.0872	0.0867	0.0881	0.0891	0.0831	0.0834	0.0824	0.0835	0.0836	0.0828	0.0867	0.0887	0.0884	0.0889	0.0888	0.0895	0.083
01:45:00	32	0.0831	0.0825	0.0821	0.0822	0.082	0.0824	0.0823	0.0816	0.0868	0.0821	0.0821	0.0839	0.083	0.0837	0.0845	0.0826	0.083	0.0902	0.0898	0.0914	0.0912	0.0902	0.0914	0.0821	0.0839	0.0827	0.084	0.0826	0.0826	0.0901	0.0896	0.0907	0.0907	0.0923	0.0931	0.083	0.0838	0.0828	0.084	0.084	0.0834	0.0905	0.0922	0.0922	0.0936	0.0933	0.0938	0.0829
02:00:00	32.5	0.0834	0.0826	0.0819	0.0822	0.0818	0.0826	0.0823	0.0816	0.0873	0.0821	0.082	0.084	0.0831	0.0834	0.0845	0.083	0.0832	0.095	0.0947	0.0966	0.0974	0.0959	0.0973	0.0822	0.0839	0.0826	0.0843	0.0828	0.0829	0.0957	0.095	0.0969	0.0976	0.099	0.1005	0.083	0.0838	0.083	0.0845	0.0844	0.0835	0.096	0.0988	0.099	0.1011	0.101	0.1014	0.0831
02:15:00	33	0.0833	0.0827	0.0822	0.0823	0.0818	0.0826	0.0826	0.0818	0.0875	0.082	0.0824	0.0844	0.0832	0.0837	0.0851	0.0835	0.0836	0.1044	0.1034	0.1068	0.1074	0.1059	0.1079	0.0823	0.084	0.0827	0.0849	0.0833	0.0834	0.1061	0.1051	0.108	0.1104	0.1122	0.114	0.0831	0.0839	0.0832	0.0852	0.0851	0.0841	0.1072	0.11	0.1111	0.1143	0.115	0.1153	0.0834
02:30:00	33.5	0.0832	0.0823	0.082	0.0822	0.0819	0.0825	0.0818	0.0814	0.0871	0.082	0.0824	0.0838	0.083	0.0834	0.0855	0.0838	0.0841	0.1217	0.1187	0.1236	0.126	0.1238	0.1266	0.0821	0.0837	0.0827	0.0854	0.084	0.0841	0.125	0.1229	0.1274	0.1317	0.1332	0.1362	0.0827	0.0839	0.0826	0.0858	0.0859	0.0846	0.1268	0.1296	0.1326	0.1363	0.1378	0.1386	0.0829
02:45:00	34	0.0833	0.0825	0.082	0.0823	0.0821	0.0824	0.0823	0.0816	0.0872	0.082	0.0823	0.084	0.0831	0.0834	0.0864	0.0845	0.0848	0.1481	0.1444	0.1506	0.1519	0.1487	0.1534	0.082	0.0841	0.0827	0.0868	0.0853	0.085	0.1512	0.1494	0.1534	0.161	0.1627	0.1672	0.0831	0.084	0.0828	0.0872	0.0869	0.0858	0.1534	0.1561	0.1597	0.1668	0.1685	0.1708	0.0828
03:00:00	34	0.0831	0.0826	0.0819	0.0822	0.0818	0.0824	0.0822	0.0816	0.0872	0.0817	0.0821	0.0837	0.0831	0.0835	0.0874	0.0854	0.0857	0.1801	0.1754	0.183	0.1845	0.1829	0.1881	0.0822	0.0838	0.0828	0.0881	0.0864	0.086	0.1823	0.1806	0.185	0.1994	0.2007	0.2061	0.083	0.0838	0.0828	0.0883	0.088	0.0867	0.1852	0.1885	0.1936	0.207	0.2071	0.2079	0.0828
03:15:00	34.5	0.0831	0.0826	0.0818	0.0823	0.082	0.0825	0.0821	0.0816	0.0871	0.082	0.0822	0.0838	0.0831	0.0835	0.0886	0.0866	0.087	0.2252	0.2167	0.228	0.2286	0.2251	0.231	0.0821	0.084	0.0827	0.0903	0.0882	0.0879	0.2321	0.228	0.2384	0.2432	0.2454	0.2502	0.0829	0.084	0.0827	0.0905	0.0904	0.0885	0.2375	0.2395	0.2471	0.2506	0.2534	0.2529	0.0827
03:30:00	34.5	0.0832	0.0825	0.082	0.0822	0.0817	0.0824	0.0821	0.0812	0.0873	0.0818	0.0821	0.0838	0.0831	0.0834	0.0905	0.0887	0.0889	0.2794	0.269	0.2762	0.2673	0.2638	0.2715	0.0822	0.0839	0.0827	0.0933	0.0912	0.0906	0.2889	0.2799	0.2972	0.2879	0.29	0.2934	0.0829	0.0841	0.0826	0.0934	0.0935	0.0909	0.289	0.294	0.3057	0.2976	0.2981	0.2966	0.0828
03:45:00	35	0.0829	0.0824	0.0819	0.0822	0.0818	0.0822	0.082	0.0814	0.0875	0.0817	0.0818	0.0837	0.0829	0.0833	0.0932	0.0909	0.0914	0.3172	0.3127	0.315	0.2999	0.293	0.3016	0.0819	0.0836	0.0826	0.0971	0.0948	0.0943	0.3372	0.3229	0.332	0.3141	0.3117	0.3154	0.0829	0.0838	0.0826	0.0977	0.0974	0.0949	0.3203	0.3243	0.3354	0.3224	0.3194	0.3202	0.0828
04:00:00	35	0.0834	0.0828	0.0822	0.0824	0.082	0.0826	0.0823	0.0817	0.0881	0.0818	0.0826	0.0841	0.0834	0.0838	0.0969	0.0943	0.095	0.3374	0.3343	0.3419	0.3258	0.3204	0.3173	0.0822	0.0842	0.083	0.1026	0.1	0.0988	0.3574	0.3504	0.3592	0.3376	0.3377	0.3439	0.0831	0.0843	0.083	0.1032	0.1031	0.0994	0.36	0.3561	0.3676	0.3468	0.3463	0.3482	0.0832
04:15:00	35	0.0835	0.0827	0.0821	0.0823	0.0819	0.0823	0.0823	0.0817	0.0881	0.0822	0.0821	0.0837	0.0832	0.0834	0.1015	0.0985	0.0993	0.3655	0.3628	0.3674	0.3416	0.342	0.3429	0.0824	0.0842	0.083	0.1104	0.1074	0.1052	0.3822	0.3815	0.3841	0.3561	0.3551	0.3596	0.0832	0.0842	0.0828	0.1116	0.1114	0.1066	0.3828	0.3846	0.3877	0.3622	0.3625	0.3615	0.083
04:30:00	35	0.0833	0.0827	0.0816	0.0823	0.0818	0.0824	0.0824	0.0814	0.0875	0.0818	0.0819	0.0838	0.0831	0.0834	0.1075	0.1042	0.105	0.377	0.3776	0.3775	0.3479	0.3432	0.3478	0.0822	0.0839	0.0828	0.1208	0.1169	0.1147	0.3933	0.3934	0.395	0.3618	0.3621	0.3664	0.083	0.0841	0.0829	0.122	0.1212	0.1159	0.3956	0.3982	0.3998	0.3703	0.3712	0.3691	0.0828
04:45:00	35.5	0.083	0.0827	0.0819	0.0822	0.0817	0.0824	0.0823	0.0815	0.0877	0.0822	0.0823	0.0838	0.083	0.0832	0.1161	0.1118	0.1133	0.3846	0.3844	0.384	0.3562	0.3517	0.3557	0.0822	0.0838	0.0825	0.1332	0.1292	0.1266	0.4176	0.4161	0.4215	0.3694	0.3703	0.3737	0.0827	0.0841	0.0827	0.1353	0.1346	0.1284	0.4171	0.4235	0.424	0.3765	0.3773	0.3758	0.0831
05:00:00	35.5	0.0831	0.0825	0.0819	0.0824	0.082	0.0825	0.0819	0.0816	0.0877	0.0821	0.0823	0.0837	0.0834	0.0833	0.1273	0.1222	0.124	0.4041	0.4021	0.4043	0.366	0.3626	0.3658	0.0818	0.084	0.0827	0.1479	0.1441	0.1411	0.4545	0.4478	0.4565	0.382	0.3825	0.3865	0.083	0.0842	0.0827	0.1502	0.1499	0.1426	0.4512	0.4558	0.4601	0.3887	0.391	0.3897	0.083
05:15:00	35.5	0.0833	0.0824	0.0818	0.0822	0.082	0.0826	0.0821	0.0816	0.0877	0.0817	0.0822	0.0837	0.0831	0.0834	0.1402	0.1344	0.1368	0.4288	0.4263	0.4264	0.3782	0.3723	0.3766	0.082	0.084	0.0825	0.166	0.1613	0.1578	0.4778	0.4742	0.4838	0.4015	0.3994	0.4068	0.083	0.0843	0.0826	0.1692	0.1679	0.1605	0.4802	0.4796	0.4891	0.4042	0.4077	0.4056	0.0829
05:30:00	35.5	0.0832	0.0826	0.0819	0.0822	0.0818	0.0827	0.082	0.0814	0.0877	0.0818	0.0826	0.0838	0.0831	0.0836	0.1559	0.1498	0.1516	0.4637	0.4532	0.4644	0.3954	0.3883	0.3912	0.0819	0.084	0.0828	0.1825	0.1789	0.1758	0.5096	0.5048	0.5094	0.4062	0.4048	0.4113	0.0828	0.084	0.0829	0.1862	0.1847	0.1777	0.5103	0.5112	0.5171	0.4115	0.4139	0.4126	0.0829
05:45:00	35.5	0.0836	0.0826	0.082	0.0824	0.0818	0.0829	0.0826	0.0818	0.0882	0.0816	0.0822	0.0838	0.0834	0.0836	0.1731	0.1671	0.1694	0.4963	0.4915	0.4934	0.4028	0.3947	0.4015	0.0822	0.0844	0.0829	0.2022	0.1996	0.1964	0.5409	0.5358	0.5317	0.415	0.4144	0.418	0.0831	0.0844	0.0831	0.2046	0.2052	0.1979	0.5391	0.5331	0.5431	0.4205	0.4219	0.4229	0.083
06:00:00	35.5	0.0832	0.0825	0.0819	0.0823	0.0817	0.0825	0.0823	0.0815	0.0875	0.0819	0.0821	0.0836	0.0833	0.0835	0.193	0.1868	0.1886	0.5296	0.5261	0.5187	0.4117	0.4066	0.412	0.0819	0.0842	0.0827	0.2261	0.2221	0.2197	0.5678	0.5659	0.5669	0.4265	0.4253	0.4308	0.0828	0.0842	0.0828	0.2292	0.2284	0.2204	0.5642	0.5655	0.5705	0.4306	0.4336	0.4338	0.083
06:15:00	35.5	0.0831	0.0826	0.0819	0.0822	0.0817	0.0826	0.0822	0.0815	0.0879	0.0816	0.0824	0.0834	0.083	0.0836	0.2155	0.2089	0.2103	0.5481	0.5477	0.5424	0.4263	0.4192	0.4256	0.082	0.084	0.0828	0.2468	0.2431	0.2419	0.5749	0.5786	0.5793	0.4402	0.439	0.4442	0.0827	0.0841	0.0829	0.2484	0.2488	0.242	0.5821	0.5822	0.588	0.443	0.4475	0.4469	0.0826
06:30:00	35.5	0.0837	0.0828	0.0819	0.0829	0.0821	0.0829	0.0823	0.0814	0.0882	0.0821	0.0825	0.0843	0.0835	0.0839	0.2397	0.2332	0.2341	0.5707	0.5629	0.5646	0.4408	0.4333	0.4399	0.0822	0.0845	0.0832	0.2713	0.2652	0.2665	0.6122	0.612	0.6124	0.455	0.4525	0.4573	0.0831	0.0846	0.0833	0.2715	0.2702	0.2652	0.6088	0.6142	0.6225	0.4551	0.4606	0.46	0.0832
06:45:00	36	0.0837	0.0828	0.0822	0.0828	0.082	0.083	0.0824	0.082	0.0883	0.0823	0.0826	0.0842	0.0837	0.084	0.2637	0.2581	0.2589	0.5998	0.5942	0.5924	0.455	0.447	0.4536	0.0821	0.0843	0.0831	0.2997	0.2921	0.2937	0.6503	0.6398	0.6465	0.4676	0.4654	0.471	0.0834	0.0845	0.0831	0.299	0.2981	0.2938	0.6431	0.6481	0.6601	0.4699	0.4739	0.4741	0.0833
07:00:00	36	0.0836	0.0828	0.082	0.0825	0.0817	0.0826	0.0823	0.0815	0.0878	0.0819	0.0825	0.0839	0.0834	0.0836	0.2885	0.2839	0.2852	0.6396	0.6273	0.6302	0.4662	0.4591	0.466	0.0821	0.0847	0.083	0.3296	0.3196	0.323	0.6745	0.6756	0.674	0.4795	0.4777	0.4816	0.0829	0.0847	0.083	0.3282	0.3265	0.3234	0.6751	0.6786	0.6818	0.4841	0.4873	0.4867	0.0832
07:15:00	36	0.0836	0.0831	0.0822	0.0827	0.0819	0.0829	0.0823	0.0818	0.0888	0.0823	0.0828	0.0841	0.0836	0.0844	0.3148	0.3103	0.3119	0.6885	0.6748	0.6737	0.4789	0.4719	0.4773	0.0823	0.0845	0.0834	0.3584	0.3484	0.3544	0.7059	0.7086	0.6991	0.4921	0.4904	0.4938	0.0831	0.0845	0.0835	0.3552	0.3564	0.3524	0.7006	0.7039	0.705	0.4933	0.4978	0.4971	0.0836
07:30:00	35.5	0.0833	0.0827	0.0819	0.0824	0.0818	0.0827	0.0825	0.0819	0.0885	0.0822	0.0826	0.0842	0.0834	0.0839	0.3407	0.3375	0.3393	0.7114	0.7016	0.7008	0.4891	0.4827	0.4884	0.0822	0.0843	0.0829	0.399	0.3776	0.3871	0.7303	0.7343	0.7263	0.5013	0.5028	0.5033	0.083	0.0844	0.0832	0.3907	0.3894	0.3856	0.7304	0.7354	0.7289	0.508	0.514	0.508	0.083
07:45:00	35.5	0.0834	0.0822	0.0818	0.082	0.0816	0.0823	0.0817	0.0814	0.0881	0.0818	0.0823	0.0834	0.0834	0.0833	0.3703	0.3653	0.3671	0.7325	0.7276	0.7261	0.5026	0.4939	0.4985	0.0819	0.0841	0.0826	0.4344	0.4111	0.4224	0.7509	0.746	0.7482	0.5125	0.5163	0.5149	0.0829	0.0841	0.0826	0.4241	0.4237	0.4211	0.7449	0.7477	0.7494	0.5179	0.5258	0.5197	0.0829
08:00:00	35.5	0.0836	0.0827	0.082	0.0824	0.0819	0.0826	0.0823	0.0819	0.0881	0.082	0.0824	0.0836	0.0835	0.0838	0.4012	0.3936	0.3961	0.7468	0.7466	0.7424	0.5141	0.5064	0.5096	0.0821	0.0842	0.083	0.4671	0.4429	0.4564	0.7688	0.7642	0.7655	0.5222	0.5233	0.5245	0.0831	0.0846	0.083	0.457	0.4546	0.4544	0.7623	0.7641	0.7661	0.533	0.538	0.5299	0.0835
08:15:00	36	0.0833	0.0824	0.0818	0.0823	0.0819	0.0826	0.082	0.0816	0.0882	0.0818	0.0823	0.084	0.0833	0.0836	0.4279	0.4186	0.423	0.7655	0.7667	0.7632	0.5265	0.5153	0.5208	0.0819	0.0843	0.0827	0.4884	0.4695	0.4802	0.7877	0.7827	0.7821	0.5369	0.5363	0.5365	0.083	0.0844	0.083	0.4858	0.4831	0.4847	0.7759	0.778	0.7824	0.5457	0.5492	0.5439	0.083
08:30:00	36	0.0832	0.0828	0.0818	0.0824	0.0816	0.0829	0.0819	0.0817	0.0881	0.0818	0.0823	0.0838	0.0833	0.084	0.4451	0.4386	0.4431	0.783	0.7806	0.7804	0.5391	0.5265	0.5327	0.0823	0.0843	0.083	0.507	0.4881	0.5013	0.8021	0.7963	0.796	0.5444	0.5458	0.5467	0.0832	0.0842	0.083	0.5074	0.5036	0.5066	0.7904	0.7913	0.7966	0.5554	0.5632	0.5537	0.0832
08:45:00	36	0.0835	0.0828	0.082	0.0823	0.0823	0.0829	0.0825	0.0817	0.0886	0.0821	0.0824	0.0842	0.0836	0.0839	0.4625	0.4564	0.4604	0.8057	0.8023	0.8031	0.5486	0.5372	0.5424	0.0826	0.0844	0.0831	0.5194	0.5024	0.5169	0.8184	0.8116	0.81	0.5566	0.5587	0.5582	0.0832	0.0845	0.083	0.5264	0.5238	0.5256	0.8056	0.8063	0.8123	0.5666	0.5768	0.5646	0.0834
09:00:00	36	0.0834	0.0823	0.0819	0.0823	0.0819	0.0824	0.0822	0.0815	0.0882	0.082	0.0824	0.0839	0.0832	0.0834	0.4746	0.4681	0.472	0.8268	0.8232	0.8251	0.559	0.547	0.5508	0.082	0.0842	0.0827	0.5288	0.513	0.5271	0.8338	0.8287	0.8281	0.5653	0.5653	0.5684	0.0828	0.0844	0.0827	0.5395	0.5357	0.5401	0.8202	0.8181	0.8279	0.5782	0.5863	0.5752	0.0828
09:15:00	36	0.083	0.0825	0.0817	0.0821	0.0816	0.0824	0.0819	0.0813	0.088	0.0819	0.0822	0.0838	0.0833	0.0835	0.4842	0.4771	0.4813	0.8416	0.8425	0.8417	0.5701	0.5572	0.5636	0.082	0.0841	0.0826	0.5349	0.5178	0.534	0.8509	0.8439	0.8479	0.5743	0.5741	0.5759	0.0828	0.0842	0.0826	0.5492	0.5461	0.5488	0.8407	0.8339	0.8453	0.588	0.5949	0.5834	0.083
09:30:00	36	0.0835	0.0829	0.0821	0.0824	0.0821	0.083	0.0821	0.0815	0.0883	0.0819	0.0827	0.0842	0.0835	0.084	0.4901	0.483	0.4869	0.853	0.8545	0.8543	0.575	0.5663	0.5746	0.0824	0.0845	0.083	0.5389	0.5205	0.5371	0.8641	0.8549	0.8623	0.5816	0.5838	0.5822	0.0832	0.0843	0.083	0.5517	0.5528	0.5548	0.857	0.853	0.8604	0.5982	0.6064	0.5891	0.083
09:45:00	36	0.0833	0.0828	0.0821	0.0823	0.0819	0.0828	0.0821	0.0816	0.0882	0.0819	0.0825	0.0836	0.0834	0.0836	0.4947	0.4873	0.4909	0.8612	0.8647	0.8626	0.5887	0.5772	0.5844	0.082	0.0842	0.0827	0.5445	0.5255	0.543	0.8738	0.8654	0.8705	0.5957	0.5935	0.5944	0.0828	0.0842	0.083	0.5582	0.5608	0.5613	0.8642	0.8658	0.8704	0.6056	0.6193	0.5997	0.0829
10:00:00	36	0.0834	0.0826	0.082	0.0826	0.0822	0.0828	0.0822	0.0818	0.0883	0.0819	0.0826	0.0838	0.0833	0.0837	0.4986	0.4919	0.4961	0.8691	0.8733	0.8699	0.5985	0.5877	0.5954	0.0821	0.0845	0.0829	0.5474	0.5275	0.5464	0.8839	0.8742	0.8794	0.6044	0.6076	0.5982	0.0829	0.0845	0.083	0.562	0.5656	0.5666	0.8755	0.8739	0.8803	0.623	0.6304	0.601	0.0831
10:15:00	36	0.0835	0.0825	0.0819	0.0825	0.082	0.0826	0.0822	0.0817	0.088	0.0821	0.0826	0.084	0.0835	0.0839	0.5026	0.4976	0.5008	0.8805	0.8824	0.8809	0.5998	0.6048	0.6011	0.0823	0.0843	0.0829	0.5546	0.5325	0.5531	0.8932	0.8834	0.8882	0.6207	0.6168	0.604	0.0828	0.0844	0.083	0.5697	0.5729	0.5739	0.8854	0.8827	0.8894	0.6339	0.6461	0.6133	0.0829
10:30:00	36	0.0834	0.0827	0.082	0.0825	0.0822	0.0828	0.0822	0.0818	0.0882	0.0819	0.083	0.0841	0.0835	0.0837	0.5061	0.5019	0.506	0.8881	0.8898	0.8885	0.6211	0.6154	0.6155	0.0822	0.0843	0.0832	0.5561	0.5347	0.5574	0.9009	0.8919	0.8967	0.6258	0.6259	0.616	0.0832	0.0845	0.0832	0.5711	0.5779	0.5778	0.8938	0.8901	0.8981	0.6435	0.6292	0.6246	0.0831
10:45:00	36	0.0831	0.0823	0.0816	0.0821	0.0818	0.0826	0.0819	0.0815	0.0878	0.0818	0.0821	0.084	0.0831	0.0836	0.5097	0.5069	0.5098	0.8982	0.8991	0.9006	0.6277	0.6252	0.6239	0.0819	0.084	0.0828	0.5631	0.5393	0.5636	0.907	0.898	0.9037	0.6364	0.6384	0.6258	0.083	0.0842	0.0828	0.5772	0.5841	0.5843	0.9008	0.8975	0.906	0.6515	0.648	0.6351	0.083
11:00:00	36	0.0832	0.0826	0.082	0.0822	0.0821	0.0827	0.0818	0.0816	0.088	0.0821	0.0828	0.084	0.0834	0.0835	0.5151	0.5112	0.5144	0.9056	0.9064	0.9093	0.6367	0.6309	0.6301	0.0821	0.0844	0.0826	0.566	0.544	0.5692	0.9138	0.9055	0.9118	0.6431	0.6464	0.6341	0.083	0.0844	0.0829	0.5807	0.59	0.5918	0.9103	0.906	0.9127	0.6589	0.6481	0.6428	0.0832
11:15:00	36	0.083	0.0823	0.0818	0.0822	0.0818	0.0825	0.0817	0.0814	0.088	0.0821	0.0822	0.084	0.0831	0.0835	0.5181	0.5153	0.5191	0.9139	0.9148	0.9176	0.6402	0.6375	0.6361	0.082	0.0841	0.0826	0.5688	0.5451	0.5721	0.9192	0.9116	0.9178	0.6475	0.6498	0.6383	0.0829	0.0841	0.0827	0.5848	0.5937	0.5969	0.917	0.9131	0.9196	0.6642	0.6537	0.6471	0.083
11:30:00	36	0.0833	0.0825	0.0818	0.0824	0.0821	0.0827	0.0819	0.0817	0.0885	0.0821	0.0825	0.0838	0.0833	0.0834	0.5222	0.5196	0.5224	0.9224	0.9221	0.9257	0.6474	0.6432	0.6416	0.0821	0.0844	0.0827	0.5727	0.5466	0.5768	0.9259	0.9181	0.923	0.6533	0.6565	0.6433	0.0832	0.0844	0.0827	0.5896	0.5985	0.603	0.9239	0.9196	0.9253	0.6688	0.6584	0.6522	0.083
11:45:00	36	0.0833	0.0824	0.0817	0.082	0.0818	0.0826	0.0819	0.0815	0.0878	0.0821	0.0823	0.0836	0.0833	0.0836	0.5257	0.5228	0.5259	0.928	0.9279	0.9306	0.6516	0.6463	0.6463	0.082	0.0844	0.0828	0.5754	0.5482	0.581	0.9301	0.9222	0.9282	0.6566	0.6585	0.6469	0.0831	0.0845	0.0828	0.594	0.6028	0.6076	0.9285	0.9246	0.9302	0.6731	0.6622	0.6564	0.083
12:00:00	36	0.0834	0.0831	0.0825	0.0826	0.0824	0.083	0.0821	0.0821	0.0889	0.0823	0.0826	0.0845	0.0836	0.0842	0.5301	0.5265	0.5285	0.9334	0.9334	0.9363	0.6563	0.6518	0.6527	0.0824	0.0846	0.0834	0.5783	0.5492	0.585	0.9378	0.9289	0.9348	0.6615	0.6658	0.6508	0.0834	0.0845	0.0836	0.5977	0.6078	0.6141	0.9363	0.9312	0.9356	0.6764	0.6814	0.6619	0.0834
12:15:00	36	0.083	0.0829	0.0818	0.0824	0.0818	0.0828	0.082	0.0819	0.0882	0.0822	0.0823	0.0836	0.0833	0.084	0.5323	0.5281	0.5302	0.9379	0.9379	0.9408	0.6578	0.655	0.6534	0.0821	0.0842	0.0832	0.5814	0.549	0.5892	0.9428	0.9343	0.9395	0.6613	0.6647	0.6526	0.083	0.0843	0.083	0.6019	0.6121	0.6191	0.9427	0.9359	0.9406	0.6785	0.6667	0.6642	0.0831
12:30:00	36	0.0832	0.0825	0.082	0.0824	0.082	0.0827	0.0821	0.0815	0.088	0.082	0.0824	0.0843	0.0836	0.0837	0.5351	0.5308	0.5326	0.941	0.9404	0.9448	0.6578	0.6537	0.6526	0.0822	0.0845	0.0826	0.583	0.5479	0.5918	0.9492	0.9385	0.9436	0.6647	0.6694	0.6543	0.0832	0.0845	0.0828	0.6044	0.6148	0.6228	0.947	0.9408	0.9447	0.6785	0.6748	0.6651	0.083
12:45:00	36	0.0831	0.082	0.0815	0.0817	0.0814	0.0823	0.0814	0.081	0.0875	0.0817	0.0821	0.0836	0.083	0.0834	0.5373	0.5332	0.5354	0.9439	0.9433	0.9485	0.6622	0.6553	0.6554	0.0814	0.0839	0.0823	0.5863	0.5468	0.5954	0.953	0.9433	0.948	0.665	0.6696	0.6538	0.0822	0.084	0.0823	0.6079	0.619	0.6267	0.9519	0.9454	0.9492	0.6796	0.681	0.6636	0.0827
13:00:00	36	0.0829	0.0822	0.0816	0.0818	0.0816	0.0824	0.0815	0.0815	0.0876	0.0818	0.0823	0.0834	0.0831	0.0831	0.5399	0.5349	0.5375	0.9488	0.9482	0.9545	0.6633	0.6588	0.658	0.0818	0.0839	0.0824	0.5895	0.5459	0.5988	0.9579	0.9474	0.9525	0.6648	0.6681	0.6545	0.0826	0.0841	0.0827	0.6106	0.6229	0.6311	0.9562	0.95	0.9534	0.6834	0.6883	0.6658	0.0826
~End
Original Filename: 20230112_zICN_dose-response_all-bugs; Date Last Saved: 1/12/2023 12:40:41 PM
[truncated: 48 more columns]

## Sheet: 20230126_zICN
20230126_zICN		Bug:	No bug	S. epi	S. epi	S. epi	Aero	Aero	Aero	Z20	Z20	Z20
		1	2	3	4	5	6	7	8	9	10	11	12
[S100] (uM):	a	Buffer
0	b	Buffer	Buffer Background	S. epi			Aeromonas CR1			Vibrio Z20			Buffer
5	c		Buffer + 5 uM S100	S. epi + 5 uM S100			Aero + 5 uM S100			Z20 + 5 uM S100
10	d		Buffer + 10 uM S100	S. epi + 10 uM S100			Aero + 10 uM S100			Z20 + 10 uM S100
25	e		Buffer + 25 uM S100	S. epi + 25 uM S100			Aero + 25 uM S100			Z20 + 25 uM S100
50	f		Buffer + 50 uM S100	S. epi + 50 uM S100			Aero + 50 uM S100			Z20 + 50 uM S100
100	g		Buffer + 100 uM S100	S. epi + 100 uM S100			Aero +100 uM S100			Z20 +100 uM S100
	h	Buffer
##BLOCKS= 1
Plate:	Plate1	1.3	TimeFormat	Kinetic	Absorbance	Raw	FALSE	53	46800	900				1	600	1	12	96	1	8
Time	Temperature(¡C)	A1	A2	A3	A4	A5	A6	A7	A8	A9	A10	A11	A12	B1	B2	B3	B4	B5	B6	B7	B8	B9	B10	B11	B12	C1	C2	C3	C4	C5	C6	C7	C8	C9	C10	C11	C12	D1	D2	D3	D4	D5	D6	D7	D8	D9	D10	D11	D12
00:00:00	28.5	0.0829	0.0828	0.083	0.0822	0.0825	0.0826	0.0831	0.0825	0.0826	0.0837	0.0836	0.0827	0.0833	0.0836	0.0836	0.0814	0.0831	0.0827	0.0826	0.0828	0.0821	0.0828	0.0832	0.0821	0.0839	0.082	0.0826	0.0818	0.0819	0.0812	0.0839	0.0828	0.0811	0.0827	0.0837	0.0838	0.0836	0.0827	0.0825	0.0827	0.0826	0.081	0.0807	0.0815	0.0827	0.082	0.0831	0.0829
00:14:58	28.5	0.0821	0.0819	0.0821	0.0816	0.082	0.0818	0.0819	0.0816	0.0815	0.0827	0.0828	0.0816	0.0822	0.0828	0.0831	0.0811	0.0823	0.0822	0.0822	0.0818	0.0813	0.0819	0.0828	0.0809	0.0833	0.0814	0.082	0.0812	0.081	0.0804	0.0818	0.0818	0.0804	0.0817	0.0831	0.0824	0.083	0.0822	0.0822	0.0822	0.082	0.0805	0.0802	0.081	0.0824	0.0815	0.0825	0.0813
00:29:56	29	0.0819	0.0819	0.0819	0.0816	0.0819	0.0817	0.0816	0.0815	0.0812	0.0827	0.0825	0.0819	0.0825	0.0826	0.0829	0.0809	0.0825	0.0822	0.0821	0.0823	0.0812	0.0822	0.0829	0.081	0.0833	0.0813	0.0821	0.0811	0.0811	0.0805	0.0813	0.0816	0.0803	0.0823	0.083	0.0825	0.0832	0.0816	0.0819	0.0822	0.0821	0.0806	0.0799	0.0809	0.0816	0.0815	0.0828	0.0813
00:44:54	30	0.0825	0.0821	0.0823	0.0818	0.0821	0.0821	0.0821	0.0813	0.0817	0.0828	0.0831	0.0822	0.0828	0.083	0.0834	0.0813	0.0829	0.0826	0.0825	0.0828	0.0819	0.0827	0.0838	0.0812	0.0837	0.0815	0.0823	0.0812	0.0811	0.0812	0.082	0.0825	0.0811	0.0829	0.0841	0.0827	0.0836	0.0824	0.0826	0.0825	0.0821	0.0809	0.0803	0.0812	0.0825	0.0823	0.0834	0.0817
01:00:00	30.5	0.0823	0.0822	0.0822	0.0816	0.0822	0.0817	0.082	0.0814	0.0815	0.0826	0.0829	0.0816	0.0827	0.0831	0.0831	0.0813	0.0827	0.0832	0.0829	0.0831	0.0825	0.0836	0.0845	0.0813	0.0839	0.0817	0.0823	0.0814	0.0813	0.0817	0.0822	0.083	0.0817	0.084	0.0845	0.0828	0.0832	0.0824	0.0822	0.0825	0.0821	0.0818	0.0811	0.082	0.0832	0.0834	0.0844	0.0816
01:15:00	31.5	0.0825	0.0824	0.0825	0.0816	0.082	0.0822	0.0821	0.0817	0.0817	0.0828	0.0826	0.082	0.083	0.0833	0.0835	0.0814	0.083	0.084	0.084	0.084	0.0837	0.0846	0.0859	0.0816	0.084	0.0818	0.0826	0.0818	0.0816	0.083	0.0831	0.0839	0.0834	0.085	0.0861	0.083	0.0837	0.0825	0.0828	0.0828	0.0824	0.0825	0.0822	0.0831	0.0848	0.0847	0.0859	0.0819
01:30:00	32	0.082	0.082	0.0818	0.0814	0.0816	0.0814	0.0815	0.0812	0.0811	0.0824	0.0824	0.0815	0.0825	0.0829	0.0831	0.081	0.0826	0.0848	0.0845	0.0849	0.0846	0.0854	0.0866	0.0808	0.0834	0.0814	0.0821	0.0814	0.0811	0.0835	0.0842	0.0848	0.0843	0.0862	0.0875	0.0824	0.0831	0.0819	0.0823	0.0824	0.0822	0.0835	0.0828	0.0839	0.0864	0.0863	0.0874	0.0814
01:45:00	32.5	0.0823	0.0821	0.0819	0.0815	0.0819	0.082	0.0817	0.0814	0.0813	0.0825	0.0824	0.0816	0.0826	0.0829	0.0834	0.0815	0.0828	0.0868	0.0871	0.0874	0.0872	0.0884	0.089	0.081	0.0835	0.0816	0.0826	0.0816	0.0814	0.0855	0.0864	0.0871	0.0876	0.0892	0.0908	0.0824	0.0831	0.0825	0.0829	0.083	0.0825	0.0858	0.0854	0.0863	0.0895	0.0899	0.0913	0.0817
02:00:00	32.5	0.0824	0.0822	0.0819	0.0814	0.0818	0.0817	0.0819	0.0813	0.0815	0.0825	0.0827	0.0816	0.0828	0.0831	0.0835	0.0819	0.0833	0.0905	0.0915	0.0918	0.0914	0.0932	0.0938	0.0812	0.0839	0.0816	0.0829	0.0822	0.0818	0.0892	0.0905	0.0915	0.0928	0.0949	0.097	0.0828	0.0835	0.0823	0.0832	0.0833	0.0831	0.0897	0.0895	0.0906	0.0961	0.0965	0.0988	0.0816
02:15:00	33	0.0822	0.082	0.0821	0.0815	0.0817	0.0815	0.0815	0.0813	0.0811	0.0826	0.0825	0.0817	0.0826	0.083	0.0839	0.0821	0.0835	0.0959	0.0978	0.0979	0.0992	0.1021	0.1021	0.081	0.0837	0.0816	0.0832	0.0824	0.0823	0.0954	0.0968	0.0982	0.1029	0.1046	0.1084	0.0825	0.0832	0.0823	0.0838	0.0836	0.0837	0.0964	0.0962	0.097	0.1074	0.1084	0.1115	0.0812
02:30:00	33	0.0824	0.082	0.0822	0.0813	0.0816	0.0818	0.0815	0.0812	0.081	0.0823	0.0824	0.0813	0.0826	0.083	0.0844	0.0823	0.0837	0.1064	0.1096	0.1099	0.1133	0.1172	0.1165	0.0809	0.0837	0.0817	0.0838	0.0832	0.0831	0.1068	0.1088	0.1099	0.1203	0.1228	0.1289	0.0826	0.0834	0.0822	0.0844	0.0843	0.0844	0.1077	0.1083	0.1091	0.1272	0.13	0.1342	0.0812
02:45:00	33.5	0.0826	0.0823	0.0821	0.0816	0.0819	0.082	0.0818	0.0817	0.0815	0.0826	0.0826	0.0815	0.0829	0.0833	0.085	0.0829	0.0843	0.125	0.1301	0.1284	0.1367	0.1426	0.1423	0.0811	0.084	0.0819	0.0847	0.0838	0.0838	0.1273	0.1303	0.1318	0.1483	0.1522	0.1618	0.0825	0.0836	0.0825	0.0856	0.0851	0.0854	0.1287	0.1301	0.1306	0.1587	0.1628	0.1688	0.0814
03:00:00	33.5	0.0826	0.0825	0.0822	0.0819	0.0819	0.082	0.0821	0.0813	0.0812	0.0828	0.0827	0.0818	0.0829	0.0833	0.0857	0.0836	0.085	0.1551	0.1624	0.1586	0.1684	0.1767	0.1754	0.0814	0.0839	0.082	0.0857	0.085	0.0847	0.1604	0.1636	0.1647	0.1838	0.1882	0.1984	0.0828	0.0835	0.0826	0.0869	0.0869	0.087	0.1612	0.1636	0.1639	0.1957	0.2002	0.2094	0.0817
03:15:00	34	0.0826	0.0821	0.0824	0.0819	0.082	0.0822	0.082	0.0814	0.0815	0.0828	0.0827	0.0817	0.0831	0.0831	0.0866	0.0843	0.0858	0.1918	0.1994	0.1963	0.2099	0.2205	0.2182	0.0812	0.0841	0.0817	0.0869	0.0863	0.0861	0.1954	0.198	0.197	0.2266	0.2294	0.2427	0.0828	0.0837	0.0823	0.089	0.0884	0.0891	0.1929	0.1982	0.1956	0.2422	0.2489	0.253	0.0816
03:30:00	34	0.0829	0.0823	0.0824	0.0818	0.0821	0.0824	0.0819	0.0818	0.0817	0.0829	0.083	0.0816	0.0833	0.0833	0.0876	0.0857	0.0872	0.2305	0.2395	0.2342	0.2536	0.2668	0.2579	0.0813	0.0845	0.0822	0.0888	0.088	0.0878	0.2381	0.241	0.2388	0.2769	0.2799	0.2876	0.0828	0.0839	0.0825	0.0915	0.0909	0.0917	0.2373	0.2413	0.2391	0.2916	0.2939	0.2954	0.0815
03:45:00	34	0.0829	0.0823	0.0825	0.0818	0.0821	0.0821	0.082	0.0817	0.0818	0.0827	0.0828	0.0817	0.0831	0.0833	0.0891	0.0869	0.0885	0.2783	0.2819	0.2776	0.295	0.3006	0.2973	0.0813	0.0842	0.0819	0.0911	0.0904	0.0903	0.2843	0.288	0.2843	0.3098	0.3135	0.3206	0.0828	0.0838	0.0825	0.0948	0.0942	0.0958	0.2953	0.2859	0.2944	0.3217	0.3191	0.3222	0.0818
04:00:00	34.5	0.0826	0.0823	0.0823	0.0816	0.0818	0.0821	0.0818	0.0813	0.081	0.0827	0.0824	0.0815	0.083	0.0832	0.0906	0.0885	0.09	0.3221	0.3246	0.3172	0.3249	0.3317	0.3186	0.0811	0.084	0.0818	0.094	0.0934	0.0935	0.3066	0.3156	0.3052	0.3377	0.3389	0.3492	0.0825	0.0838	0.0824	0.0995	0.0982	0.1011	0.3199	0.3273	0.325	0.3496	0.3504	0.3503	0.0813
04:15:00	34.5	0.0824	0.0822	0.0822	0.0817	0.0819	0.0819	0.0817	0.0815	0.0814	0.0826	0.0826	0.0817	0.0829	0.0831	0.0928	0.0911	0.0925	0.3186	0.33	0.3226	0.347	0.3473	0.3453	0.0815	0.0838	0.0819	0.0985	0.0979	0.0984	0.3345	0.3397	0.3451	0.3574	0.3531	0.3649	0.0825	0.0837	0.0826	0.1067	0.1046	0.109	0.3429	0.3391	0.3412	0.3569	0.3644	0.3621	0.0814
04:30:00	34.5	0.0826	0.0822	0.0822	0.0818	0.0821	0.0822	0.0821	0.0813	0.0816	0.0827	0.0827	0.0813	0.0831	0.0831	0.0966	0.0947	0.096	0.3535	0.3599	0.3585	0.3625	0.3604	0.3596	0.0811	0.0841	0.0817	0.1042	0.1038	0.1049	0.361	0.3617	0.3656	0.3697	0.3698	0.3708	0.0823	0.0836	0.0823	0.116	0.1132	0.1194	0.3676	0.3623	0.3659	0.3719	0.3643	0.3671	0.0815
04:45:00	34.5	0.0829	0.0826	0.0827	0.0821	0.0823	0.0826	0.0823	0.082	0.0819	0.0832	0.0831	0.0821	0.0834	0.0838	0.1017	0.0997	0.1011	0.3562	0.3598	0.3601	0.3629	0.3636	0.3625	0.0816	0.0845	0.0823	0.1122	0.1125	0.1136	0.3762	0.3784	0.379	0.3764	0.3768	0.382	0.0831	0.0842	0.0829	0.128	0.1245	0.133	0.3792	0.3754	0.379	0.3809	0.372	0.3771	0.0818
05:00:00	34.5	0.0826	0.0822	0.0821	0.0817	0.0818	0.0818	0.0818	0.0814	0.0815	0.0825	0.0828	0.0815	0.0832	0.0831	0.107	0.1058	0.1071	0.3553	0.3619	0.3606	0.3727	0.3735	0.3722	0.0811	0.0842	0.0818	0.1227	0.1234	0.1252	0.3887	0.39	0.3919	0.3837	0.3839	0.3911	0.0826	0.0838	0.0825	0.1426	0.1381	0.149	0.3896	0.3897	0.3902	0.3906	0.3888	0.3934	0.0815
05:15:00	34.5	0.0823	0.082	0.0819	0.0816	0.0818	0.0818	0.0818	0.0814	0.0812	0.0824	0.0825	0.0815	0.083	0.083	0.1157	0.1142	0.1154	0.3711	0.3757	0.3704	0.3824	0.3852	0.3815	0.0811	0.0841	0.0817	0.1349	0.1359	0.1382	0.4088	0.4084	0.4157	0.3938	0.3993	0.4083	0.0826	0.0837	0.0822	0.1592	0.1534	0.1669	0.4171	0.411	0.4161	0.4021	0.3953	0.3998	0.0813
05:30:00	34.5	0.0827	0.0822	0.0825	0.0818	0.0818	0.082	0.0819	0.0816	0.0814	0.0826	0.0827	0.0819	0.0832	0.0834	0.1271	0.1254	0.1268	0.3907	0.4032	0.3918	0.3998	0.4034	0.4029	0.0816	0.0844	0.0818	0.1491	0.1505	0.1535	0.441	0.4456	0.4451	0.4033	0.4064	0.4122	0.083	0.084	0.0825	0.1754	0.1697	0.1854	0.4515	0.4354	0.4464	0.4105	0.4066	0.4096	0.0818
05:45:00	34.5	0.0826	0.0821	0.0821	0.0819	0.0819	0.0821	0.0815	0.0815	0.0814	0.0825	0.0824	0.0816	0.0831	0.0833	0.1388	0.1381	0.1392	0.4342	0.443	0.4333	0.4052	0.4073	0.4057	0.0813	0.0841	0.0819	0.1652	0.167	0.1707	0.4625	0.4675	0.4669	0.4136	0.4166	0.4184	0.0826	0.0839	0.0824	0.1962	0.1883	0.2069	0.4721	0.4703	0.471	0.4202	0.4161	0.4192	0.0813
06:00:00	34.5	0.0828	0.0821	0.0819	0.0818	0.082	0.082	0.0817	0.0813	0.0812	0.0826	0.0828	0.0814	0.0833	0.083	0.1533	0.1529	0.1539	0.4674	0.4636	0.4744	0.41	0.4117	0.4107	0.0809	0.0842	0.0816	0.1835	0.186	0.1894	0.4926	0.493	0.4923	0.4206	0.4259	0.4308	0.0825	0.0838	0.0823	0.2181	0.2086	0.228	0.4999	0.4965	0.4968	0.4314	0.4266	0.433	0.0813
06:15:00	35	0.0826	0.0822	0.0822	0.0817	0.0819	0.0821	0.0817	0.0816	0.0814	0.0826	0.0826	0.0816	0.0833	0.0832	0.17	0.1692	0.1698	0.4929	0.5004	0.4887	0.4186	0.4218	0.4212	0.0812	0.0841	0.0818	0.2021	0.2054	0.2087	0.5152	0.5123	0.5102	0.436	0.4402	0.4441	0.0826	0.0838	0.0824	0.2351	0.2282	0.2488	0.5185	0.5185	0.5172	0.4416	0.4382	0.444	0.0815
06:30:00	35	0.0828	0.0822	0.0823	0.0819	0.082	0.0823	0.0819	0.0816	0.0815	0.0827	0.0828	0.0816	0.0832	0.083	0.1876	0.187	0.1871	0.5185	0.522	0.516	0.4291	0.4352	0.4352	0.081	0.0842	0.0817	0.2203	0.2245	0.2281	0.5386	0.5369	0.5361	0.4477	0.4523	0.4562	0.0828	0.084	0.0823	0.2519	0.2468	0.267	0.5392	0.5333	0.5372	0.4586	0.4534	0.4571	0.0814
06:45:00	35	0.0828	0.0822	0.0822	0.0818	0.0819	0.0821	0.0819	0.0815	0.0813	0.0827	0.0828	0.0817	0.0832	0.0831	0.2063	0.2057	0.2055	0.5372	0.5379	0.5352	0.4429	0.4467	0.4472	0.0815	0.0843	0.0817	0.2422	0.2454	0.2494	0.5579	0.5555	0.5575	0.4644	0.4692	0.4742	0.0828	0.084	0.0823	0.2743	0.2677	0.2895	0.556	0.5611	0.5583	0.4742	0.4686	0.4745	0.0819
07:00:00	35	0.0827	0.0821	0.082	0.0816	0.0819	0.0819	0.0816	0.0813	0.0816	0.083	0.0826	0.0816	0.0829	0.0832	0.2258	0.2256	0.2253	0.5568	0.5598	0.5555	0.4561	0.4609	0.4638	0.0815	0.0843	0.0818	0.2636	0.2667	0.2705	0.5797	0.5824	0.5843	0.4782	0.4849	0.4887	0.0829	0.0839	0.0823	0.2963	0.2897	0.3119	0.5852	0.5824	0.5849	0.488	0.4853	0.4919	0.0813
07:15:00	35	0.0827	0.0822	0.0822	0.0818	0.082	0.0822	0.0818	0.0813	0.0815	0.0827	0.0828	0.0819	0.0833	0.0831	0.2461	0.2466	0.2457	0.5767	0.5817	0.5755	0.4718	0.4754	0.4757	0.0812	0.0844	0.0819	0.2844	0.2873	0.2907	0.6058	0.6072	0.6085	0.49	0.4994	0.4989	0.0829	0.0841	0.0825	0.3143	0.3101	0.3319	0.6114	0.6115	0.6065	0.5035	0.4988	0.5066	0.0816
07:30:00	35	0.0828	0.0823	0.0822	0.0817	0.0818	0.082	0.0816	0.0816	0.0815	0.0829	0.0826	0.0814	0.083	0.0833	0.2666	0.2664	0.2659	0.5975	0.6026	0.5967	0.4842	0.4881	0.4876	0.0812	0.0843	0.0818	0.3036	0.3073	0.3109	0.6239	0.626	0.6283	0.5057	0.5142	0.5139	0.0826	0.084	0.0824	0.3338	0.3306	0.3531	0.6304	0.6295	0.6276	0.521	0.5187	0.5247	0.0815
07:45:00	35	0.0827	0.082	0.0825	0.0819	0.0822	0.0821	0.0818	0.0813	0.0816	0.0825	0.0827	0.0817	0.0833	0.0832	0.2865	0.2878	0.285	0.6172	0.6226	0.6153	0.4978	0.5021	0.5007	0.0812	0.0845	0.0816	0.3248	0.3283	0.3322	0.6411	0.6418	0.6459	0.5225	0.5277	0.5264	0.0827	0.0841	0.0824	0.3568	0.3536	0.3767	0.646	0.6461	0.6445	0.5385	0.5362	0.5381	0.0813
08:00:00	35	0.0831	0.0825	0.0824	0.0819	0.082	0.0823	0.0818	0.0815	0.0818	0.0828	0.0828	0.0818	0.0835	0.0836	0.3078	0.3092	0.3061	0.6372	0.6443	0.6357	0.5122	0.513	0.5136	0.0814	0.0847	0.0821	0.3462	0.3515	0.3551	0.6554	0.6567	0.6598	0.5332	0.5393	0.5368	0.0829	0.0842	0.0826	0.379	0.3785	0.3976	0.6637	0.6612	0.6572	0.5504	0.5467	0.5514	0.0816
08:15:00	35	0.0829	0.0823	0.0824	0.0819	0.082	0.0822	0.0815	0.0816	0.0816	0.0826	0.0827	0.0816	0.0833	0.0833	0.3305	0.3314	0.328	0.6562	0.6602	0.6554	0.5216	0.5234	0.5254	0.0811	0.0844	0.082	0.3735	0.3772	0.3812	0.6668	0.6664	0.6737	0.544	0.5509	0.5463	0.0826	0.0841	0.0824	0.4081	0.4046	0.4276	0.6737	0.6703	0.6691	0.5626	0.5631	0.5628	0.0813
08:30:00	35	0.083	0.0823	0.0822	0.082	0.0821	0.0824	0.0819	0.0816	0.0815	0.0828	0.0828	0.0817	0.0834	0.0835	0.3537	0.3538	0.3499	0.6713	0.6762	0.6731	0.5314	0.5341	0.5353	0.0812	0.0847	0.0819	0.3945	0.397	0.4016	0.6809	0.683	0.6919	0.5534	0.5616	0.5563	0.0827	0.0843	0.0828	0.4267	0.4257	0.4473	0.6844	0.6812	0.6743	0.5731	0.5776	0.5752	0.0816
08:45:00	35	0.0826	0.0821	0.0823	0.082	0.0818	0.082	0.0816	0.0813	0.0814	0.0826	0.0825	0.0816	0.0832	0.0831	0.3745	0.375	0.3714	0.683	0.6888	0.6864	0.5431	0.5429	0.5475	0.0814	0.0843	0.082	0.4146	0.4142	0.4233	0.6892	0.6887	0.6971	0.5639	0.572	0.565	0.0828	0.0841	0.0824	0.4494	0.447	0.473	0.6964	0.6877	0.6991	0.5846	0.5932	0.5911	0.0814
09:00:00	35	0.083	0.0826	0.0822	0.0817	0.0823	0.0823	0.082	0.0816	0.0818	0.0832	0.0827	0.0819	0.0835	0.0834	0.3942	0.3949	0.3894	0.6914	0.692	0.6909	0.5514	0.5526	0.5566	0.0814	0.0846	0.082	0.4346	0.4336	0.443	0.6941	0.6955	0.7036	0.5725	0.5801	0.5736	0.0827	0.0843	0.0828	0.4711	0.468	0.4953	0.6977	0.7015	0.6972	0.5942	0.5982	0.5972	0.082
09:15:00	35	0.0825	0.082	0.0818	0.0817	0.0817	0.082	0.0813	0.0813	0.0814	0.0825	0.0824	0.0813	0.083	0.0831	0.4094	0.41	0.4059	0.691	0.6981	0.6941	0.5625	0.5644	0.5669	0.0811	0.0841	0.0818	0.4504	0.4504	0.4602	0.6998	0.6947	0.7091	0.5852	0.5916	0.5836	0.0821	0.0836	0.0821	0.4884	0.4842	0.5154	0.7039	0.7059	0.7023	0.604	0.6153	0.609	0.0811
09:30:00	35	0.0827	0.082	0.0822	0.082	0.0819	0.0821	0.0816	0.0813	0.0814	0.0825	0.0827	0.0814	0.0833	0.0832	0.4205	0.4191	0.4165	0.7092	0.7185	0.7152	0.57	0.5714	0.5767	0.0815	0.0843	0.0818	0.4595	0.4603	0.4702	0.7041	0.7035	0.7186	0.5893	0.5981	0.5892	0.0827	0.0841	0.0822	0.5014	0.4943	0.529	0.7005	0.7017	0.705	0.6078	0.6285	0.6225	0.0813
09:45:00	35	0.083	0.0824	0.0822	0.082	0.0822	0.0824	0.0819	0.0815	0.0817	0.0826	0.0829	0.0817	0.0833	0.0834	0.4285	0.4266	0.4244	0.7236	0.7274	0.7234	0.5751	0.5782	0.5806	0.0815	0.0846	0.082	0.4688	0.468	0.4802	0.7097	0.7055	0.7226	0.5992	0.6078	0.5967	0.0829	0.0841	0.0825	0.5116	0.5049	0.5414	0.7032	0.7021	0.7093	0.6143	0.6378	0.6272	0.0815
10:00:00	35	0.0828	0.0822	0.0821	0.0817	0.0818	0.0821	0.0816	0.0814	0.0815	0.0825	0.0826	0.0816	0.0831	0.0831	0.434	0.4323	0.4304	0.7295	0.732	0.7288	0.5848	0.5873	0.5913	0.081	0.0842	0.0818	0.4746	0.4726	0.4874	0.7159	0.7103	0.7282	0.6051	0.6155	0.6024	0.0824	0.0838	0.0823	0.5187	0.5115	0.5516	0.7048	0.6998	0.7151	0.6256	0.6433	0.6341	0.0816
10:15:00	35	0.0829	0.0824	0.0824	0.0821	0.0822	0.0823	0.082	0.0817	0.0816	0.0829	0.0832	0.0816	0.0834	0.0834	0.4376	0.4361	0.4355	0.7357	0.7389	0.7348	0.5913	0.5936	0.5961	0.0813	0.0846	0.082	0.4801	0.4772	0.4941	0.7207	0.7168	0.7345	0.6114	0.6214	0.6096	0.0828	0.0842	0.0826	0.5247	0.5175	0.558	0.7128	0.6996	0.7185	0.6315	0.6473	0.6382	0.0818
10:30:00	35	0.0829	0.0824	0.0823	0.0817	0.0819	0.0825	0.0818	0.0816	0.0815	0.083	0.0827	0.0816	0.0833	0.0833	0.442	0.4409	0.44	0.7382	0.741	0.7383	0.5963	0.599	0.6061	0.0811	0.0844	0.082	0.4863	0.4818	0.5002	0.7236	0.718	0.7369	0.6182	0.6284	0.6133	0.0826	0.0841	0.0826	0.531	0.5236	0.565	0.712	0.6975	0.7226	0.638	0.6604	0.6488	0.0817
10:45:00	35	0.0832	0.0824	0.0824	0.0821	0.0821	0.0822	0.0821	0.0817	0.0818	0.0831	0.083	0.0817	0.0837	0.0833	0.4446	0.4433	0.4431	0.7449	0.7472	0.745	0.6038	0.6071	0.6097	0.0813	0.0846	0.082	0.4887	0.4834	0.5039	0.7279	0.7224	0.7406	0.6279	0.6366	0.6238	0.083	0.0844	0.0826	0.5346	0.5269	0.5686	0.717	0.702	0.7281	0.6474	0.6643	0.6546	0.0814
11:00:00	35	0.0835	0.0824	0.0824	0.0821	0.0823	0.0827	0.0822	0.0819	0.0822	0.0832	0.0831	0.0821	0.084	0.0837	0.4475	0.4461	0.4464	0.7486	0.7507	0.7497	0.6174	0.6202	0.6169	0.0817	0.0851	0.0824	0.4927	0.4869	0.5076	0.731	0.7255	0.7429	0.6413	0.6473	0.6338	0.0832	0.0846	0.0829	0.5384	0.5314	0.5715	0.724	0.7044	0.7315	0.6556	0.6723	0.661	0.0818
11:15:00	35	0.0828	0.0821	0.0822	0.082	0.0821	0.0824	0.0817	0.0815	0.0816	0.0827	0.0826	0.0816	0.0833	0.0834	0.4488	0.4482	0.4484	0.753	0.7546	0.7538	0.6261	0.6278	0.6271	0.0812	0.0844	0.0818	0.4962	0.4883	0.5123	0.7342	0.7289	0.7436	0.6463	0.655	0.6388	0.0827	0.084	0.0823	0.5429	0.5352	0.5764	0.7291	0.7056	0.7372	0.6564	0.6728	0.6636	0.0812
11:30:00	35	0.0825	0.0822	0.0821	0.0818	0.082	0.082	0.0816	0.0813	0.0816	0.0826	0.0828	0.0814	0.0832	0.0832	0.4495	0.4493	0.4502	0.7571	0.7584	0.7584	0.6313	0.634	0.6373	0.0812	0.0842	0.0818	0.4978	0.4898	0.5144	0.736	0.7308	0.7461	0.6514	0.6596	0.6437	0.0826	0.0837	0.0822	0.5456	0.5374	0.5791	0.733	0.7103	0.7398	0.6628	0.6763	0.6633	0.0813
11:45:00	35	0.0827	0.082	0.0824	0.082	0.0821	0.082	0.0813	0.0813	0.0813	0.0828	0.0825	0.0816	0.0831	0.0831	0.4502	0.4498	0.4516	0.761	0.7621	0.7611	0.6374	0.6399	0.6417	0.0813	0.0841	0.0821	0.4997	0.491	0.5171	0.7405	0.7328	0.7487	0.6562	0.665	0.6466	0.0828	0.0838	0.0827	0.5473	0.539	0.5808	0.7348	0.7128	0.7418	0.6663	0.6763	0.6673	0.0816
12:00:00	35	0.0826	0.0819	0.0821	0.0817	0.082	0.082	0.0816	0.0813	0.0814	0.0829	0.0826	0.0814	0.0831	0.0828	0.4512	0.451	0.4528	0.7645	0.7649	0.7638	0.6399	0.6432	0.646	0.081	0.0842	0.0817	0.5015	0.4921	0.5192	0.7436	0.7338	0.7527	0.6619	0.6703	0.6516	0.0823	0.0839	0.0822	0.5486	0.5411	0.5831	0.7388	0.7149	0.7451	0.6682	0.6788	0.6703	0.0814
12:15:00	35	0.0824	0.0817	0.0819	0.0818	0.0818	0.0821	0.0812	0.0809	0.0816	0.0824	0.0824	0.0813	0.083	0.0829	0.4515	0.4508	0.454	0.7668	0.7675	0.7667	0.6456	0.6472	0.6518	0.0809	0.084	0.0816	0.5024	0.4915	0.5216	0.7456	0.7358	0.7549	0.6621	0.6687	0.6514	0.0824	0.0837	0.082	0.5503	0.5413	0.5846	0.7414	0.7179	0.7472	0.6697	0.6798	0.669	0.0812
12:30:00	35	0.0828	0.0823	0.0824	0.082	0.082	0.0823	0.082	0.0815	0.0816	0.083	0.0828	0.0814	0.0834	0.0833	0.4527	0.4518	0.4557	0.7697	0.7699	0.7687	0.6475	0.6488	0.6541	0.0811	0.0845	0.082	0.5034	0.4923	0.5221	0.7483	0.7388	0.757	0.6661	0.6735	0.6552	0.0828	0.0843	0.0827	0.5505	0.5429	0.5855	0.7419	0.7207	0.7484	0.6718	0.6769	0.6709	0.0814
12:45:00	35	0.0827	0.0821	0.0822	0.082	0.0821	0.0823	0.0817	0.0815	0.082	0.0831	0.0827	0.0817	0.0834	0.0833	0.4533	0.453	0.4571	0.7725	0.7722	0.7708	0.6465	0.6494	0.6538	0.0815	0.0841	0.0818	0.5054	0.4922	0.5248	0.7512	0.7415	0.7585	0.6647	0.6737	0.6531	0.0828	0.084	0.0825	0.5534	0.5432	0.5876	0.7448	0.7244	0.7516	0.6713	0.6821	0.667	0.0816
13:00:00	35	0.0827	0.0822	0.0821	0.0816	0.0819	0.082	0.0818	0.0813	0.0816	0.0827	0.0826	0.0814	0.083	0.0832	0.4537	0.4535	0.4589	0.7735	0.7742	0.7733	0.6482	0.6506	0.6567	0.081	0.0841	0.0818	0.5059	0.4923	0.527	0.752	0.7429	0.7605	0.6622	0.6719	0.652	0.0826	0.084	0.0823	0.5533	0.5444	0.5887	0.7437	0.7259	0.7545	0.6711	0.6763	0.6662	0.0814
~End
Original Filename: 20230127_zICN-dose-response_all-bugs; Date Last Saved: 1/27/2023 1:34:11 PM
[truncated: 48 more columns]

## Sheet: 20230119_zA10b
20230119_zA10b		Bug:	No bug	S. epi	S. epi	S. epi	Aero	Aero	Aero	Z20	Z20	Z20
		1	2	3	4	5	6	7	8	9	10	11	12
[S100] (uM):	a	Buffer
0	b	Buffer	Buffer Background	S. epi			Aeromonas CR1			Vibrio Z20			Buffer
5	c		Buffer + 5 uM S100	S. epi + 5 uM S100			Aero + 5 uM S100			Z20 + 5 uM S100
10	d		Buffer + 10 uM S100	S. epi + 10 uM S100			Aero + 10 uM S100			Z20 + 10 uM S100
25	e		Buffer + 25 uM S100	S. epi + 25 uM S100			Aero + 25 uM S100			Z20 + 25 uM S100
50	f		Buffer + 50 uM S100	S. epi + 50 uM S100			Aero + 50 uM S100			Z20 + 50 uM S100
100	g		Buffer + 100 uM S100	S. epi + 100 uM S100			Aero +100 uM S100			Z20 +100 uM S100
	h	Buffer
##BLOCKS= 1
Plate:	Plate1	1.3	TimeFormat	Kinetic	Absorbance	Raw	FALSE	53	46800	900				1	600	1	12	96	1	8
Time	Temperature(¡C)	A1	A2	A3	A4	A5	A6	A7	A8	A9	A10	A11	A12	B1	B2	B3	B4	B5	B6	B7	B8	B9	B10	B11	B12	C1	C2	C3	C4	C5	C6	C7	C8	C9	C10	C11	C12	D1	D2	D3	D4	D5	D6	D7	D8	D9	D10	D11	D12
00:00:00	27.5	0.0851	0.0826	0.0812	0.0816	0.0805	0.0812	0.0812	0.0807	0.081	0.0805	0.0813	0.081	0.0832	0.0824	0.0821	0.0808	0.0808	0.0812	0.0815	0.0809	0.0811	0.0818	0.0825	0.0803	0.0835	0.082	0.0818	0.0803	0.082	0.082	0.0809	0.0818	0.0802	0.0814	0.0813	0.0812	0.0829	0.0857	0.082	0.0818	0.0821	0.082	0.0812	0.0824	0.0819	0.0819	0.0822	0.0809
00:14:58	27.5	0.0845	0.0824	0.0808	0.0809	0.0802	0.081	0.0806	0.0801	0.0806	0.08	0.0807	0.0805	0.0827	0.082	0.082	0.0805	0.0804	0.081	0.0812	0.0805	0.0808	0.0816	0.0819	0.0802	0.083	0.0817	0.0813	0.0802	0.0816	0.0814	0.0805	0.0816	0.0797	0.081	0.0807	0.0804	0.0822	0.0844	0.0815	0.0812	0.0816	0.082	0.0807	0.0818	0.0819	0.0815	0.0817	0.0803
00:29:57	28.5	0.0844	0.0824	0.0805	0.0813	0.08	0.0808	0.0801	0.0799	0.0803	0.08	0.0807	0.08	0.0827	0.0819	0.0817	0.0803	0.0803	0.0808	0.0814	0.0808	0.0812	0.0816	0.0821	0.0797	0.0831	0.0817	0.0809	0.08	0.0818	0.0816	0.0807	0.0817	0.0801	0.081	0.0811	0.0804	0.0822	0.0848	0.0815	0.0811	0.0816	0.0818	0.0807	0.0819	0.0813	0.0816	0.082	0.0802
00:44:55	29.5	0.0847	0.0825	0.0807	0.0811	0.08	0.0807	0.0804	0.0802	0.0803	0.08	0.0806	0.0803	0.0828	0.082	0.0818	0.0807	0.0803	0.0813	0.0818	0.0814	0.0817	0.0826	0.0829	0.0798	0.083	0.0817	0.0815	0.0806	0.0818	0.0825	0.0811	0.0821	0.0808	0.0818	0.082	0.0801	0.0823	0.0847	0.0816	0.0814	0.0819	0.0824	0.0813	0.0827	0.0822	0.0823	0.0828	0.0804
00:59:58	30.5	0.0848	0.0826	0.0804	0.0813	0.0802	0.0809	0.0804	0.0802	0.0803	0.0799	0.0807	0.0805	0.0829	0.0822	0.0819	0.0808	0.0804	0.0822	0.0824	0.0821	0.0829	0.0834	0.0838	0.0799	0.0834	0.0821	0.0814	0.0804	0.0817	0.083	0.082	0.0828	0.0815	0.0824	0.083	0.0804	0.0826	0.0847	0.0818	0.0816	0.0819	0.083	0.0822	0.0833	0.0828	0.083	0.0836	0.0807
01:15:00	31	0.0846	0.0826	0.0803	0.0808	0.08	0.0803	0.0804	0.08	0.0801	0.0797	0.0802	0.0802	0.0831	0.082	0.0818	0.0806	0.0801	0.083	0.0832	0.083	0.0842	0.0845	0.0851	0.0799	0.0834	0.0819	0.0812	0.0803	0.0816	0.084	0.0825	0.0839	0.083	0.0838	0.084	0.0801	0.0824	0.0847	0.0816	0.0815	0.0818	0.084	0.0827	0.0843	0.0842	0.0844	0.0849	0.0802
01:30:00	31.5	0.0848	0.0825	0.0804	0.081	0.08	0.0808	0.0803	0.0801	0.0804	0.0795	0.0807	0.0802	0.0832	0.0821	0.0821	0.0808	0.0805	0.0849	0.0853	0.0848	0.0861	0.0869	0.0874	0.0799	0.0836	0.0819	0.0816	0.0807	0.0819	0.0857	0.0847	0.0858	0.0851	0.0866	0.0864	0.0804	0.0828	0.0845	0.082	0.0818	0.0819	0.0862	0.0848	0.086	0.0865	0.0872	0.0874	0.0803
01:45:00	32	0.0851	0.0827	0.0807	0.0813	0.0804	0.0811	0.0803	0.0802	0.0804	0.0797	0.0809	0.0802	0.0834	0.0826	0.0823	0.0813	0.0808	0.0881	0.0886	0.0882	0.0901	0.091	0.0912	0.0803	0.0837	0.0821	0.0822	0.0814	0.0825	0.0892	0.0881	0.0894	0.0893	0.0904	0.0904	0.0803	0.0829	0.0852	0.0824	0.0822	0.0825	0.0892	0.0879	0.0896	0.091	0.0914	0.092	0.0803
02:00:00	32.5	0.0854	0.0827	0.0809	0.0812	0.0801	0.0812	0.0804	0.0804	0.0805	0.0799	0.0807	0.0804	0.0834	0.0823	0.0826	0.0815	0.0811	0.0937	0.094	0.0935	0.0966	0.0978	0.098	0.0803	0.0839	0.0823	0.0822	0.0816	0.0826	0.0944	0.0939	0.0951	0.0965	0.0978	0.0976	0.0807	0.0832	0.0851	0.0829	0.0826	0.0826	0.0945	0.0937	0.095	0.0981	0.0991	0.0998	0.0806
02:15:00	33	0.0853	0.0826	0.0808	0.0812	0.0802	0.0813	0.0803	0.0803	0.0804	0.08	0.081	0.0802	0.0833	0.0823	0.0825	0.0815	0.081	0.1027	0.1035	0.1033	0.1083	0.1092	0.1092	0.0804	0.0837	0.0821	0.0826	0.0819	0.0829	0.1042	0.1038	0.1049	0.1089	0.11	0.1104	0.0805	0.0829	0.085	0.0829	0.0831	0.0831	0.1042	0.1034	0.1045	0.1108	0.1119	0.1137	0.0804
02:30:00	33.5	0.0854	0.0829	0.0808	0.0815	0.0805	0.0813	0.0806	0.0805	0.0806	0.0802	0.0814	0.0806	0.0837	0.0829	0.0827	0.0821	0.0813	0.1199	0.1208	0.1201	0.129	0.1296	0.129	0.0804	0.0841	0.0825	0.0833	0.0825	0.084	0.1218	0.1217	0.123	0.1303	0.1321	0.1324	0.0808	0.0832	0.0853	0.0836	0.084	0.0839	0.1214	0.1213	0.1223	0.1328	0.134	0.1363	0.081
02:45:00	34	0.0851	0.0828	0.0807	0.0813	0.0801	0.0811	0.0803	0.08	0.0803	0.08	0.081	0.0804	0.0835	0.0822	0.0832	0.0819	0.0818	0.1447	0.1453	0.1445	0.1548	0.1573	0.1552	0.0803	0.084	0.0823	0.0838	0.0827	0.084	0.1461	0.146	0.1468	0.1578	0.1602	0.1602	0.0806	0.083	0.085	0.0842	0.0843	0.0843	0.1449	0.1447	0.1458	0.1614	0.1631	0.1659	0.0804
03:00:00	34	0.0852	0.0827	0.0804	0.0811	0.0798	0.0807	0.08	0.0799	0.08	0.0797	0.0805	0.0805	0.0833	0.0819	0.0831	0.0823	0.0814	0.1767	0.176	0.1738	0.1876	0.1922	0.1905	0.0799	0.0839	0.0821	0.0844	0.0838	0.0848	0.1743	0.1735	0.1748	0.196	0.1972	0.1982	0.0803	0.0831	0.0848	0.0848	0.0854	0.0852	0.1771	0.1738	0.1743	0.2005	0.2026	0.2063	0.08
03:15:00	34.5	0.0855	0.083	0.0808	0.0814	0.0802	0.0809	0.0804	0.0803	0.0804	0.0799	0.0808	0.0804	0.0834	0.0826	0.0838	0.0833	0.0827	0.2228	0.2233	0.2213	0.2296	0.2319	0.2321	0.08	0.0838	0.0824	0.086	0.0854	0.0866	0.2242	0.2227	0.2261	0.2402	0.2426	0.2428	0.0804	0.083	0.0852	0.0871	0.0871	0.0868	0.227	0.2244	0.2217	0.2461	0.2486	0.2488	0.0804
03:30:00	34.5	0.0856	0.083	0.0807	0.0814	0.0801	0.0814	0.0805	0.0804	0.0803	0.0801	0.0808	0.0806	0.0835	0.0825	0.0843	0.0844	0.0836	0.2784	0.2738	0.2733	0.282	0.2816	0.281	0.0802	0.0841	0.0826	0.0878	0.0874	0.0888	0.2803	0.2789	0.2809	0.2863	0.2814	0.2823	0.0806	0.0832	0.0854	0.089	0.0896	0.0892	0.2796	0.2785	0.2809	0.2828	0.2859	0.2866	0.0805
03:45:00	34.5	0.0856	0.0829	0.0807	0.0814	0.0801	0.0811	0.0805	0.0803	0.0804	0.0803	0.0807	0.0802	0.0836	0.0826	0.0853	0.0854	0.0846	0.3219	0.31	0.3185	0.3001	0.3076	0.3069	0.0802	0.0841	0.0825	0.0904	0.0901	0.0919	0.3122	0.3127	0.3122	0.3062	0.3056	0.3045	0.0807	0.0833	0.0852	0.092	0.0926	0.092	0.3151	0.3151	0.3114	0.3088	0.3098	0.3105	0.0808
04:00:00	35	0.0855	0.0828	0.0808	0.0812	0.0802	0.0812	0.0804	0.0802	0.0805	0.0802	0.0809	0.0805	0.0836	0.0825	0.0863	0.0869	0.0861	0.3383	0.338	0.3322	0.3241	0.3244	0.32	0.0803	0.0841	0.0824	0.0946	0.0938	0.0961	0.3438	0.3438	0.3454	0.3286	0.3317	0.3295	0.0806	0.0832	0.0851	0.0966	0.0973	0.0966	0.3418	0.3421	0.3402	0.3342	0.338	0.3343	0.0805
04:15:00	35	0.0858	0.0829	0.0809	0.0815	0.0802	0.0812	0.0804	0.0802	0.0802	0.0802	0.0809	0.0809	0.0836	0.0826	0.0883	0.0892	0.0882	0.356	0.3587	0.359	0.3484	0.343	0.345	0.0803	0.0841	0.0824	0.0999	0.0995	0.1021	0.3692	0.3672	0.3687	0.3421	0.3481	0.347	0.0805	0.0832	0.0854	0.1031	0.104	0.1029	0.3595	0.3633	0.3661	0.3526	0.3527	0.3493	0.0807
04:30:00	35	0.0861	0.0827	0.0807	0.0814	0.0803	0.0813	0.0806	0.0804	0.0805	0.0803	0.0812	0.0802	0.0839	0.0822	0.0904	0.0922	0.0911	0.3658	0.3695	0.3689	0.35	0.3479	0.347	0.0805	0.0844	0.0821	0.1076	0.107	0.1107	0.3812	0.3796	0.3811	0.3506	0.3542	0.3531	0.0809	0.0834	0.0851	0.112	0.1134	0.112	0.3771	0.3807	0.3811	0.3588	0.359	0.3567	0.0806
04:45:00	35	0.0863	0.0834	0.0811	0.0818	0.0808	0.0818	0.081	0.0806	0.0809	0.0804	0.0815	0.0809	0.0842	0.0832	0.0937	0.0967	0.0953	0.3749	0.3758	0.373	0.358	0.3564	0.3554	0.0808	0.0846	0.0829	0.1187	0.1182	0.1223	0.3994	0.3924	0.3964	0.3581	0.3618	0.3616	0.0813	0.0838	0.0857	0.1238	0.1259	0.124	0.3948	0.3925	0.3918	0.3664	0.3671	0.364	0.081
05:00:00	35	0.0861	0.0831	0.0809	0.082	0.0806	0.0818	0.0808	0.0808	0.0807	0.0803	0.0813	0.081	0.084	0.083	0.0978	0.1023	0.1005	0.3937	0.3947	0.3924	0.3678	0.3657	0.3634	0.0806	0.0846	0.0826	0.1323	0.1312	0.1362	0.4301	0.4266	0.428	0.3646	0.368	0.3676	0.0812	0.0839	0.0852	0.138	0.1404	0.1388	0.4234	0.4213	0.4242	0.3733	0.3734	0.3712	0.081
05:15:00	35.5	0.0861	0.0831	0.0809	0.0817	0.0805	0.0815	0.0804	0.0806	0.0807	0.0802	0.081	0.0807	0.084	0.083	0.1034	0.1097	0.1077	0.4204	0.4196	0.417	0.3778	0.3765	0.3752	0.0804	0.0846	0.0827	0.1477	0.1468	0.1528	0.4546	0.4504	0.4524	0.3815	0.384	0.3845	0.0808	0.0837	0.0856	0.1538	0.1572	0.155	0.4422	0.4454	0.4429	0.3807	0.3818	0.3788	0.0807
05:30:00	35.5	0.0861	0.0831	0.0812	0.0821	0.0805	0.0817	0.0806	0.0805	0.081	0.0804	0.0813	0.081	0.0842	0.0827	0.1111	0.1196	0.1172	0.4598	0.4627	0.4609	0.3871	0.3855	0.385	0.0805	0.0846	0.0826	0.1655	0.1626	0.1699	0.4868	0.4828	0.481	0.3944	0.4024	0.4014	0.0807	0.0838	0.0853	0.1723	0.1751	0.1732	0.4749	0.4775	0.4851	0.3973	0.3996	0.3974	0.0808
05:45:00	35	0.0866	0.083	0.0814	0.0819	0.0806	0.0816	0.0808	0.0807	0.0809	0.0805	0.0813	0.0807	0.0841	0.0827	0.1209	0.1314	0.1282	0.4934	0.4919	0.4866	0.4074	0.4051	0.4026	0.0808	0.0848	0.0826	0.1835	0.1807	0.1886	0.5136	0.5155	0.5145	0.4	0.4061	0.4052	0.0811	0.0839	0.0855	0.1908	0.1953	0.1919	0.4958	0.5088	0.513	0.4137	0.4146	0.4093	0.081
06:00:00	35	0.0863	0.083	0.081	0.0814	0.0805	0.0817	0.0806	0.0803	0.0806	0.0805	0.0812	0.0805	0.084	0.0828	0.1323	0.145	0.1416	0.5252	0.5214	0.5168	0.4139	0.4119	0.4115	0.0806	0.0846	0.0825	0.2038	0.2005	0.2086	0.547	0.5351	0.5357	0.4104	0.4165	0.4155	0.0809	0.0836	0.0854	0.212	0.2163	0.2124	0.5335	0.5355	0.5267	0.4186	0.4215	0.4168	0.081
06:15:00	35	0.0861	0.0831	0.0811	0.0816	0.0804	0.0813	0.0806	0.0805	0.0806	0.0805	0.0812	0.0806	0.0841	0.0828	0.1459	0.1615	0.1574	0.5522	0.5514	0.5481	0.4282	0.4245	0.4225	0.0803	0.0846	0.0825	0.2246	0.2202	0.2295	0.5574	0.5624	0.5654	0.4208	0.4276	0.4252	0.0808	0.0836	0.0857	0.2338	0.2376	0.2346	0.5599	0.5578	0.5546	0.4273	0.4302	0.4261	0.0806
06:30:00	35	0.0865	0.0832	0.0812	0.0816	0.0807	0.0816	0.0808	0.0807	0.0809	0.0804	0.0811	0.0808	0.0843	0.0828	0.1616	0.1801	0.1754	0.5656	0.5675	0.5649	0.4428	0.4397	0.4369	0.0803	0.085	0.0826	0.2473	0.2417	0.2521	0.5891	0.5883	0.5872	0.4311	0.4404	0.4365	0.0807	0.0839	0.0856	0.258	0.2614	0.258	0.5831	0.581	0.5844	0.4392	0.4416	0.4361	0.0808
06:45:00	35	0.0861	0.0829	0.0811	0.0816	0.0804	0.0813	0.0804	0.0804	0.0809	0.0803	0.081	0.0805	0.0839	0.0826	0.1797	0.2003	0.1948	0.5917	0.5981	0.5878	0.4561	0.4522	0.451	0.0807	0.0845	0.0824	0.2688	0.2648	0.276	0.6212	0.6207	0.6222	0.445	0.453	0.4478	0.0808	0.0835	0.0852	0.2815	0.2874	0.2835	0.6154	0.613	0.6173	0.4549	0.4535	0.4466	0.0804
07:00:00	35	0.0864	0.0834	0.0813	0.0819	0.0808	0.0817	0.0808	0.0808	0.081	0.0808	0.0816	0.081	0.0842	0.083	0.2007	0.2225	0.2175	0.6382	0.6327	0.6277	0.4675	0.4626	0.4611	0.0808	0.0848	0.0828	0.2938	0.2886	0.2995	0.6559	0.6532	0.6487	0.4638	0.4688	0.4633	0.0809	0.0839	0.0855	0.3098	0.3147	0.3097	0.6422	0.6352	0.6427	0.47	0.4702	0.4636	0.081
07:15:00	35	0.086	0.083	0.0811	0.0817	0.0803	0.0816	0.0804	0.0803	0.0809	0.0805	0.0811	0.0804	0.084	0.083	0.2217	0.2452	0.2401	0.6803	0.6709	0.6714	0.4807	0.4751	0.475	0.0804	0.0844	0.0827	0.3215	0.3162	0.3284	0.6879	0.6744	0.6756	0.4764	0.4824	0.4792	0.0806	0.0837	0.0854	0.3412	0.3459	0.3399	0.661	0.6575	0.6666	0.4818	0.4823	0.4772	0.0807
07:30:00	35	0.0865	0.0832	0.0813	0.0816	0.0807	0.0819	0.081	0.0808	0.0813	0.0807	0.0816	0.0807	0.0845	0.083	0.244	0.2691	0.2644	0.71	0.7034	0.7071	0.4929	0.488	0.4862	0.0805	0.0851	0.0828	0.3513	0.3451	0.3579	0.7128	0.704	0.7091	0.4898	0.4937	0.4893	0.0812	0.0842	0.0858	0.3754	0.3787	0.3715	0.6805	0.6838	0.6884	0.4986	0.4985	0.4928	0.0811
07:45:00	35	0.0861	0.083	0.0812	0.0816	0.0805	0.0816	0.0803	0.0806	0.0808	0.0805	0.0813	0.0806	0.084	0.0828	0.267	0.2941	0.289	0.7324	0.7294	0.7288	0.5036	0.4962	0.4932	0.0804	0.0845	0.0824	0.3838	0.3771	0.3898	0.7343	0.7258	0.7298	0.5018	0.5056	0.4997	0.0809	0.0837	0.0854	0.4091	0.4131	0.4049	0.7125	0.7163	0.7175	0.5135	0.512	0.5065	0.0808
08:00:00	35	0.0859	0.0829	0.0809	0.0814	0.0805	0.0815	0.0805	0.0805	0.0807	0.0803	0.0812	0.0804	0.084	0.0826	0.2919	0.3193	0.3147	0.7485	0.7456	0.7428	0.519	0.5071	0.5046	0.0802	0.0845	0.0824	0.4192	0.4115	0.4246	0.7533	0.7423	0.7491	0.5162	0.5195	0.5138	0.0806	0.0835	0.0853	0.4449	0.4498	0.4403	0.7324	0.7369	0.7371	0.5243	0.5246	0.5191	0.0805
08:15:00	35	0.0865	0.0833	0.0815	0.0819	0.0807	0.082	0.081	0.0809	0.0812	0.0806	0.0815	0.0809	0.0843	0.083	0.3167	0.3464	0.3417	0.769	0.7652	0.7672	0.532	0.5198	0.5177	0.0805	0.0847	0.0826	0.4512	0.441	0.4574	0.7731	0.7558	0.7652	0.5266	0.5301	0.5248	0.0813	0.0839	0.0856	0.4784	0.4816	0.474	0.7513	0.7527	0.7583	0.5385	0.5379	0.5321	0.0811
08:30:00	35	0.086	0.0833	0.0811	0.0817	0.0806	0.0816	0.0807	0.0805	0.081	0.0806	0.0816	0.0806	0.084	0.0828	0.3428	0.3726	0.3672	0.7948	0.7901	0.793	0.5418	0.5294	0.5257	0.0804	0.0846	0.0827	0.4861	0.4717	0.4906	0.7901	0.7728	0.7808	0.5396	0.5408	0.5344	0.081	0.0839	0.0854	0.5107	0.5147	0.5109	0.7655	0.7725	0.7752	0.5482	0.5489	0.5424	0.081
08:45:00	35	0.0862	0.0834	0.0812	0.0817	0.0806	0.0819	0.0809	0.0806	0.0811	0.0806	0.0816	0.081	0.0844	0.0832	0.3682	0.3973	0.3924	0.8173	0.8148	0.8143	0.553	0.5392	0.537	0.0807	0.0848	0.0829	0.5069	0.4921	0.5102	0.8057	0.789	0.7982	0.5458	0.5493	0.5449	0.0812	0.084	0.0859	0.5337	0.5382	0.5364	0.7836	0.7874	0.7932	0.5576	0.5607	0.5505	0.081
09:00:00	35	0.0864	0.0832	0.0811	0.082	0.0807	0.0818	0.081	0.0809	0.0814	0.0808	0.0812	0.0808	0.0842	0.0832	0.3928	0.418	0.4138	0.8319	0.8293	0.8307	0.5627	0.5484	0.5492	0.0808	0.085	0.0828	0.5274	0.5112	0.5301	0.8229	0.8032	0.813	0.5567	0.561	0.5504	0.0811	0.084	0.0859	0.5535	0.5565	0.5561	0.8005	0.8011	0.8081	0.5679	0.57	0.5619	0.0814
09:15:00	35	0.0862	0.083	0.081	0.0816	0.0806	0.0815	0.0805	0.0807	0.0809	0.0806	0.0812	0.0806	0.0841	0.0828	0.4129	0.4342	0.4289	0.845	0.8428	0.8433	0.5753	0.5602	0.5604	0.0806	0.0844	0.0826	0.5469	0.5262	0.5476	0.8397	0.8174	0.8299	0.5685	0.5756	0.5649	0.081	0.0838	0.0854	0.5723	0.5747	0.5747	0.8165	0.8164	0.8236	0.5758	0.5812	0.5713	0.081
09:30:00	35	0.086	0.0831	0.0811	0.0817	0.0807	0.0816	0.0808	0.0809	0.0807	0.0805	0.0812	0.0805	0.084	0.0828	0.4286	0.4482	0.4433	0.8568	0.8546	0.8556	0.5811	0.5697	0.5722	0.0805	0.0844	0.0826	0.5578	0.5344	0.5591	0.857	0.8335	0.8484	0.5783	0.5788	0.5668	0.0808	0.0838	0.0854	0.581	0.5855	0.5875	0.8337	0.8326	0.8415	0.5815	0.5872	0.5807	0.0808
09:45:00	35	0.0863	0.083	0.0808	0.0819	0.081	0.0815	0.0807	0.0809	0.0811	0.0806	0.0815	0.0807	0.0841	0.0827	0.4419	0.4604	0.4559	0.8684	0.8672	0.8667	0.5906	0.5762	0.5805	0.0805	0.0846	0.0826	0.5637	0.5385	0.564	0.8745	0.8513	0.8671	0.5918	0.588	0.5725	0.0809	0.0837	0.0851	0.5869	0.591	0.5941	0.8496	0.8491	0.8616	0.5929	0.5991	0.588	0.0808
10:00:00	35	0.086	0.083	0.081	0.0815	0.0805	0.0817	0.0806	0.0805	0.081	0.0803	0.0814	0.0806	0.0839	0.0828	0.4535	0.4693	0.4642	0.8769	0.8763	0.8762	0.5996	0.5883	0.5955	0.0804	0.0846	0.0825	0.5671	0.5428	0.5691	0.893	0.8727	0.8892	0.6046	0.5968	0.579	0.081	0.0837	0.0853	0.5898	0.5982	0.6008	0.8683	0.8666	0.8839	0.606	0.6166	0.596	0.0806
10:15:00	35	0.0862	0.083	0.081	0.0816	0.0805	0.0817	0.0806	0.0806	0.081	0.0803	0.0811	0.0803	0.0841	0.0828	0.4614	0.4742	0.4696	0.8867	0.8856	0.8835	0.6063	0.5984	0.6027	0.0805	0.0844	0.0824	0.5731	0.5459	0.5746	0.9054	0.889	0.9074	0.6178	0.6153	0.5966	0.0807	0.0837	0.0853	0.5992	0.6044	0.607	0.8913	0.887	0.9081	0.6162	0.61	0.6096	0.0807
10:30:00	35	0.086	0.0828	0.081	0.0816	0.0805	0.0813	0.0803	0.0804	0.0809	0.0803	0.0811	0.0804	0.084	0.0825	0.467	0.478	0.4728	0.8992	0.8962	0.8953	0.6201	0.6114	0.6083	0.0803	0.0842	0.0823	0.5782	0.5512	0.579	0.8956	0.8787	0.8997	0.6275	0.6295	0.6125	0.0808	0.0835	0.0851	0.6079	0.6121	0.6136	0.9038	0.8959	0.8949	0.633	0.6304	0.6287	0.0806
10:45:00	35	0.0858	0.0831	0.0811	0.0817	0.0804	0.0816	0.0806	0.0806	0.0809	0.0805	0.0812	0.0805	0.0838	0.0826	0.471	0.4808	0.4761	0.9112	0.9068	0.909	0.6389	0.6282	0.626	0.0803	0.0842	0.0826	0.5845	0.5558	0.5856	0.905	0.8843	0.9044	0.6364	0.6386	0.6202	0.0808	0.0836	0.0852	0.6138	0.6185	0.6223	0.9032	0.9086	0.904	0.6463	0.6428	0.6386	0.0806
11:00:00	35	0.0862	0.0834	0.0813	0.082	0.0807	0.0817	0.0808	0.0812	0.0813	0.0809	0.0816	0.081	0.0843	0.0831	0.4755	0.4849	0.4804	0.9199	0.9168	0.9192	0.6472	0.6355	0.6342	0.0805	0.0847	0.0828	0.5905	0.5605	0.592	0.9123	0.8908	0.9099	0.6441	0.6487	0.6279	0.0811	0.0837	0.0856	0.619	0.6261	0.6311	0.9122	0.915	0.9117	0.657	0.6535	0.6487	0.0809
11:15:00	35	0.0859	0.0833	0.0812	0.0819	0.0807	0.0819	0.0807	0.081	0.0812	0.081	0.0815	0.0808	0.0842	0.0832	0.4786	0.4881	0.4838	0.9289	0.9262	0.9293	0.6531	0.6418	0.6395	0.0806	0.0847	0.083	0.5973	0.5665	0.5984	0.9208	0.8982	0.9189	0.6471	0.6542	0.6334	0.081	0.0838	0.0856	0.6239	0.6331	0.6371	0.9198	0.9212	0.9204	0.6635	0.6615	0.6572	0.0809
11:30:00	35	0.0861	0.0833	0.0812	0.0819	0.0806	0.0817	0.0808	0.0808	0.0812	0.0806	0.0815	0.0807	0.0843	0.0829	0.4813	0.4915	0.4877	0.9368	0.9337	0.9369	0.661	0.6486	0.6466	0.0807	0.0846	0.0828	0.6034	0.5701	0.606	0.9266	0.9053	0.9259	0.6524	0.6607	0.6396	0.0809	0.0839	0.0855	0.6298	0.6395	0.6439	0.9265	0.9291	0.928	0.6731	0.6705	0.6623	0.081
11:45:00	35	0.086	0.0829	0.0811	0.0817	0.0806	0.0817	0.0805	0.081	0.0812	0.0808	0.0813	0.0806	0.0839	0.0828	0.4846	0.4951	0.4917	0.9426	0.9395	0.9427	0.6664	0.6539	0.6524	0.0804	0.0844	0.0827	0.6089	0.5734	0.6112	0.9335	0.9122	0.933	0.6565	0.6663	0.6432	0.0808	0.0837	0.0854	0.6334	0.6439	0.6508	0.9341	0.9387	0.9356	0.6775	0.6762	0.6681	0.0807
12:00:00	35	0.086	0.083	0.0809	0.0816	0.0806	0.0816	0.0807	0.0806	0.081	0.0808	0.0813	0.0806	0.084	0.0828	0.4885	0.5001	0.4964	0.9471	0.9432	0.9473	0.669	0.658	0.6557	0.0803	0.0843	0.0825	0.6126	0.5754	0.6149	0.94	0.9184	0.9404	0.6592	0.6714	0.6465	0.0807	0.0837	0.0855	0.637	0.646	0.6554	0.9422	0.9438	0.9442	0.6816	0.6793	0.673	0.0807
12:15:00	35	0.0859	0.0829	0.0811	0.0814	0.0806	0.0815	0.0805	0.0808	0.081	0.0808	0.0813	0.0804	0.084	0.0826	0.4924	0.5033	0.5006	0.9513	0.9477	0.9524	0.6742	0.6629	0.6604	0.0803	0.0845	0.0823	0.6152	0.5786	0.6184	0.9483	0.9271	0.9478	0.6637	0.6746	0.6498	0.0808	0.0838	0.0853	0.6392	0.651	0.6619	0.9506	0.9502	0.952	0.6879	0.6844	0.6764	0.0806
12:30:00	35	0.0866	0.0834	0.0814	0.0821	0.0812	0.0824	0.0812	0.0811	0.0815	0.0811	0.0818	0.0811	0.0845	0.0832	0.4975	0.5086	0.5058	0.9556	0.9527	0.9574	0.68	0.6681	0.6666	0.0807	0.0852	0.0828	0.6182	0.5807	0.6222	0.9493	0.9312	0.9496	0.6674	0.6804	0.656	0.0813	0.0842	0.0859	0.6448	0.6542	0.6674	0.9593	0.9557	0.9567	0.6944	0.6906	0.682	0.0814
12:45:00	35	0.0857	0.083	0.081	0.0818	0.0805	0.0814	0.0805	0.0809	0.0811	0.0806	0.0812	0.0808	0.0841	0.0828	0.4997	0.5113	0.5088	0.9617	0.9579	0.9626	0.6839	0.6725	0.6702	0.0805	0.0844	0.0823	0.6199	0.5834	0.6245	0.9599	0.9406	0.9614	0.6681	0.6833	0.6563	0.0806	0.0834	0.0852	0.6489	0.6547	0.6719	0.9644	0.9623	0.9667	0.6978	0.6926	0.6847	0.0808
13:00:00	35	0.086	0.083	0.081	0.0817	0.081	0.0818	0.0808	0.0808	0.0813	0.0812	0.0815	0.0809	0.0842	0.083	0.5049	0.5157	0.5124	0.9684	0.9648	0.9692	0.6853	0.6739	0.6728	0.0805	0.0847	0.0826	0.6202	0.5833	0.6256	0.9692	0.9486	0.971	0.6677	0.6849	0.6582	0.0814	0.0838	0.0853	0.65	0.6568	0.6743	0.974	0.9676	0.9712	0.6996	0.6921	0.686	0.0811
~End
Original Filename: 20230120_zA10b-dose-response_all-bugs; Date Last Saved: 1/23/2023 12:16:27 PM
[truncated: 48 more columns]

## Sheet: 20230406_zA10b
20230406_zA10b		Bug:	No bug	S. epi	S. epi	S. epi	Aero	Aero	Aero	Z20	Z20	Z20
		1	2	3	4	5	6	7	8	9	10	11	12
[S100] (uM):	a	Buffer
0	b	Buffer	Buffer Background	S. epi			Aeromonas CR1			Vibrio Z20			Buffer
5	c		Buffer + 5 uM S100	S. epi + 5 uM S100			Aero + 5 uM S100			Z20 + 5 uM S100
10	d		Buffer + 10 uM S100	S. epi + 10 uM S100			Aero + 10 uM S100			Z20 + 10 uM S100
25	e		Buffer + 25 uM S100	S. epi + 25 uM S100			Aero + 25 uM S100			Z20 + 25 uM S100
50	f		Buffer + 50 uM S100	S. epi + 50 uM S100			Aero + 50 uM S100			Z20 + 50 uM S100
100	g		Buffer + 100 uM S100	S. epi + 100 uM S100			Aero +100 uM S100			Z20 +100 uM S100
	h	Buffer
##BLOCKS= 1
Plate:	Plate1	1.3	TimeFormat	Kinetic	Absorbance	Raw	FALSE	53	46800	900				1	600	1	12	96	1	8
Time	Temperature(¡C)	A1	A2	A3	A4	A5	A6	A7	A8	A9	A10	A11	A12	B1	B2	B3	B4	B5	B6	B7	B8	B9	B10	B11	B12	C1	C2	C3	C4	C5	C6	C7	C8	C9	C10	C11	C12	D1	D2	D3	D4	D5	D6	D7	D8	D9	D10	D11	D12
00:00:00	27.5	0.0812	0.0813	0.0814	0.0786	0.0793	0.0787	0.0782	0.079	0.0789	0.0783	0.0789	0.0785	0.0808	0.0796	0.081	0.0793	0.0806	0.0795	0.0789	0.0816	0.0792	0.0792	0.0792	0.0779	0.0814	0.0804	0.0808	0.0803	0.08	0.0793	0.0787	0.0792	0.0795	0.0804	0.0808	0.0786	0.0821	0.0796	0.0815	0.0805	0.0821	0.079	0.0783	0.0792	0.0808	0.0799	0.0806	0.0781
00:14:58	28	0.0805	0.0807	0.0806	0.0779	0.0786	0.078	0.0772	0.0779	0.078	0.0776	0.0779	0.0776	0.0803	0.0788	0.0805	0.0788	0.0802	0.079	0.0783	0.0811	0.0787	0.0785	0.0788	0.077	0.0809	0.0796	0.08	0.0801	0.0793	0.0787	0.0785	0.0787	0.0781	0.0795	0.0804	0.0778	0.0811	0.0788	0.0808	0.0802	0.0807	0.078	0.0775	0.0786	0.0799	0.0799	0.0805	0.0775
00:29:56	29	0.0806	0.081	0.0807	0.078	0.0788	0.0783	0.0777	0.0781	0.0781	0.0777	0.0781	0.0777	0.0807	0.0794	0.0809	0.0795	0.0805	0.0799	0.079	0.0819	0.0793	0.0795	0.0796	0.0773	0.0811	0.08	0.0805	0.0804	0.0797	0.0792	0.0784	0.079	0.0793	0.0803	0.0812	0.0779	0.0816	0.0788	0.0812	0.0806	0.0815	0.0785	0.0779	0.0795	0.0808	0.0807	0.0809	0.078
00:44:54	30	0.0808	0.0811	0.0807	0.0782	0.0786	0.0782	0.0776	0.0788	0.0783	0.0779	0.0783	0.0777	0.0805	0.0793	0.0809	0.0796	0.0804	0.0797	0.0789	0.0823	0.0804	0.0802	0.0805	0.077	0.0809	0.0803	0.0805	0.0805	0.0796	0.0797	0.0788	0.0798	0.0801	0.0812	0.0818	0.078	0.0817	0.0791	0.0811	0.0805	0.0813	0.0793	0.0782	0.0799	0.0815	0.0809	0.0819	0.0779
01:00:00	31	0.0811	0.0812	0.0804	0.0783	0.0785	0.0785	0.0779	0.0785	0.0779	0.078	0.078	0.0779	0.0809	0.0792	0.0812	0.0797	0.0806	0.0806	0.0798	0.0828	0.0817	0.0817	0.0819	0.0772	0.0811	0.0799	0.0806	0.0804	0.0798	0.0805	0.0795	0.0804	0.0814	0.0824	0.0832	0.0783	0.082	0.0795	0.0813	0.0809	0.0812	0.0799	0.0792	0.0806	0.0823	0.0822	0.0826	0.0781
01:15:00	31.5	0.0808	0.0813	0.0807	0.0783	0.0785	0.0783	0.0775	0.0786	0.0778	0.078	0.078	0.0778	0.0807	0.0794	0.0811	0.0799	0.0807	0.0812	0.0805	0.084	0.0837	0.084	0.0846	0.077	0.0812	0.0797	0.0808	0.0808	0.08	0.0813	0.0813	0.0815	0.0837	0.0845	0.0858	0.0781	0.0818	0.0796	0.0812	0.0809	0.0815	0.081	0.0807	0.0818	0.0845	0.0839	0.0854	0.0776
01:30:00	32.5	0.081	0.0816	0.0808	0.0787	0.0787	0.0784	0.078	0.0788	0.0781	0.078	0.0783	0.0777	0.0808	0.0798	0.0814	0.0801	0.0809	0.0832	0.0832	0.086	0.0878	0.0877	0.0886	0.0773	0.0813	0.0803	0.0809	0.0809	0.0803	0.0838	0.083	0.0838	0.0877	0.0882	0.0897	0.0781	0.082	0.0795	0.0817	0.0812	0.0821	0.0833	0.083	0.0844	0.0878	0.0873	0.0879	0.0777
01:45:00	33	0.0813	0.0815	0.0811	0.0784	0.0788	0.0785	0.0779	0.0788	0.0783	0.0785	0.0783	0.078	0.0808	0.0799	0.0819	0.0802	0.0813	0.0863	0.0863	0.0887	0.0948	0.0947	0.0956	0.0774	0.0815	0.0802	0.0817	0.0813	0.0808	0.0878	0.0863	0.0877	0.0944	0.0947	0.0963	0.0785	0.082	0.0797	0.0824	0.0814	0.0825	0.087	0.087	0.088	0.0935	0.0925	0.0944	0.0782
02:00:00	33.5	0.0816	0.0818	0.0814	0.0792	0.0793	0.0791	0.078	0.0792	0.0788	0.0784	0.0783	0.0782	0.0814	0.0801	0.0825	0.0809	0.0818	0.0922	0.0927	0.0946	0.1073	0.1072	0.1084	0.0777	0.0818	0.0803	0.0829	0.082	0.0813	0.0947	0.0928	0.0953	0.107	0.1058	0.1083	0.0787	0.0826	0.0798	0.083	0.0824	0.0829	0.0937	0.0941	0.0955	0.1037	0.1022	0.1049	0.0782
02:15:00	34	0.0815	0.0816	0.0808	0.0788	0.0788	0.0785	0.078	0.079	0.0786	0.0783	0.078	0.0779	0.0813	0.0798	0.0826	0.081	0.082	0.1016	0.1027	0.1043	0.1275	0.127	0.1296	0.0776	0.0817	0.0803	0.083	0.0823	0.0816	0.1067	0.1035	0.107	0.1272	0.1258	0.1293	0.0782	0.0823	0.0795	0.0829	0.0829	0.0834	0.1057	0.1072	0.108	0.121	0.12	0.1235	0.0779
02:30:00	34	0.0819	0.0824	0.082	0.0793	0.0796	0.0792	0.0785	0.0795	0.0796	0.0789	0.0786	0.0789	0.0818	0.0806	0.0836	0.0821	0.0832	0.1193	0.1222	0.1228	0.1582	0.1569	0.1602	0.0783	0.0822	0.0807	0.0852	0.0842	0.0831	0.1283	0.1245	0.13	0.1568	0.1549	0.1589	0.0791	0.0828	0.0803	0.0847	0.0845	0.0849	0.1276	0.1301	0.1299	0.1483	0.1467	0.1521	0.0786
02:45:00	34.5	0.0814	0.0819	0.0812	0.0788	0.0792	0.079	0.0783	0.0789	0.079	0.0787	0.0785	0.0783	0.0812	0.0803	0.0837	0.0823	0.083	0.1442	0.1472	0.1475	0.1925	0.194	0.1969	0.0777	0.0816	0.0805	0.0867	0.085	0.0838	0.153	0.1493	0.1536	0.1955	0.1943	0.1972	0.0786	0.0825	0.0799	0.0852	0.0854	0.0858	0.153	0.1556	0.154	0.1833	0.1809	0.1847	0.0782
03:00:00	34.5	0.0818	0.082	0.0815	0.0791	0.0796	0.0796	0.0788	0.0796	0.079	0.0788	0.0786	0.0788	0.0815	0.0804	0.0849	0.0836	0.0846	0.1755	0.1797	0.1789	0.2335	0.2367	0.2354	0.0781	0.082	0.0804	0.09	0.0872	0.0859	0.1903	0.1837	0.1901	0.2395	0.2326	0.2398	0.079	0.0829	0.0802	0.0871	0.0875	0.0881	0.1913	0.1938	0.1923	0.2278	0.2261	0.2306	0.0783
03:15:00	35	0.0818	0.0821	0.0817	0.0792	0.0795	0.0791	0.0788	0.0797	0.0792	0.0786	0.0785	0.0788	0.0819	0.0806	0.0862	0.0848	0.086	0.2289	0.2334	0.2317	0.2888	0.2851	0.2867	0.0775	0.082	0.0806	0.0939	0.0907	0.0881	0.2442	0.236	0.2426	0.2887	0.2883	0.2935	0.0788	0.0828	0.0799	0.0893	0.0905	0.0908	0.2449	0.2461	0.2444	0.2718	0.2739	0.2808	0.0785
03:30:00	35	0.0817	0.0825	0.082	0.0792	0.0799	0.0792	0.0785	0.0796	0.079	0.0786	0.0786	0.0785	0.0816	0.0805	0.0882	0.0867	0.0876	0.2841	0.2888	0.2854	0.3057	0.3041	0.3048	0.0779	0.0818	0.0808	0.1005	0.0956	0.0919	0.3049	0.2936	0.3016	0.3036	0.3082	0.3093	0.0788	0.0825	0.08	0.0927	0.0947	0.0954	0.2998	0.3015	0.307	0.3039	0.2999	0.3008	0.0784
03:45:00	35	0.0818	0.0825	0.0816	0.0792	0.0793	0.0792	0.0784	0.0796	0.079	0.0786	0.0787	0.0786	0.0816	0.0806	0.0904	0.0894	0.0898	0.3298	0.3193	0.3177	0.3262	0.3256	0.329	0.078	0.0821	0.0808	0.1095	0.102	0.0967	0.3248	0.3213	0.3245	0.3312	0.329	0.3354	0.0787	0.0827	0.08	0.0979	0.1006	0.101	0.3267	0.3284	0.323	0.3171	0.3185	0.3233	0.0787
04:00:00	35.5	0.0815	0.082	0.0816	0.0792	0.0792	0.0789	0.0785	0.0793	0.0789	0.0783	0.0788	0.0785	0.0816	0.0802	0.0938	0.0923	0.0934	0.3422	0.3439	0.3426	0.3449	0.3438	0.3458	0.078	0.0821	0.0805	0.1222	0.1112	0.1036	0.3656	0.3552	0.3621	0.3385	0.3493	0.3439	0.0787	0.0828	0.08	0.1047	0.1086	0.1094	0.3578	0.3585	0.3614	0.3441	0.344	0.3439	0.0782
04:15:00	35.5	0.0816	0.0822	0.0815	0.0792	0.0794	0.0793	0.0784	0.0794	0.0791	0.0784	0.0786	0.079	0.0816	0.0806	0.0984	0.0973	0.0981	0.362	0.3642	0.3649	0.3463	0.3421	0.3462	0.0781	0.0822	0.0808	0.1372	0.124	0.1137	0.3814	0.3779	0.3787	0.3475	0.3491	0.3499	0.0788	0.0826	0.08	0.1143	0.1199	0.121	0.3781	0.3777	0.3794	0.3447	0.342	0.344	0.0784
04:30:00	35.5	0.0819	0.0826	0.082	0.0791	0.0796	0.0797	0.079	0.0801	0.0794	0.0786	0.0787	0.079	0.0817	0.0809	0.1054	0.1041	0.105	0.376	0.3753	0.3751	0.3564	0.3522	0.3563	0.0783	0.0823	0.081	0.1549	0.1402	0.1269	0.3933	0.384	0.3936	0.3558	0.3593	0.3584	0.079	0.0828	0.0802	0.1268	0.1345	0.1357	0.3931	0.3864	0.3879	0.3557	0.3541	0.3537	0.0788
04:45:00	35.5	0.0818	0.0823	0.082	0.0795	0.0796	0.0795	0.0784	0.0795	0.0794	0.0786	0.0787	0.0788	0.0815	0.0808	0.1143	0.1128	0.1138	0.3802	0.3822	0.3823	0.3662	0.363	0.3664	0.0779	0.0822	0.0805	0.1792	0.1609	0.1435	0.4182	0.3943	0.4235	0.3682	0.3703	0.3699	0.0788	0.0828	0.0801	0.1426	0.1522	0.1532	0.4027	0.3994	0.4064	0.367	0.3646	0.3663	0.0787
05:00:00	35.5	0.0822	0.0829	0.0823	0.0795	0.0797	0.0795	0.0788	0.0798	0.0793	0.0788	0.0791	0.0789	0.0822	0.081	0.1264	0.1247	0.1256	0.4012	0.3999	0.396	0.3754	0.3727	0.376	0.0783	0.0827	0.0811	0.2054	0.186	0.1639	0.4425	0.4269	0.4469	0.375	0.3792	0.3778	0.0794	0.0834	0.0806	0.1606	0.1732	0.1744	0.4314	0.4323	0.4402	0.3764	0.374	0.3737	0.0788
05:15:00	35.5	0.0818	0.0826	0.0818	0.0792	0.0796	0.0794	0.0786	0.0794	0.0793	0.0787	0.079	0.0787	0.0817	0.0811	0.1395	0.1379	0.1384	0.4223	0.4236	0.4225	0.3845	0.3815	0.3855	0.0784	0.0823	0.0809	0.2348	0.2111	0.186	0.4712	0.4571	0.4762	0.3888	0.3861	0.3912	0.079	0.0832	0.0805	0.1801	0.1937	0.1964	0.4641	0.4615	0.467	0.3821	0.3804	0.3799	0.0782
05:30:00	36	0.0817	0.0826	0.0816	0.0796	0.0794	0.0795	0.0783	0.0795	0.0795	0.0785	0.0786	0.0787	0.0815	0.081	0.1557	0.155	0.1547	0.4671	0.4662	0.4628	0.4009	0.3966	0.4002	0.0782	0.0823	0.0808	0.2646	0.2416	0.2119	0.503	0.4825	0.4967	0.3958	0.4032	0.4002	0.0791	0.0826	0.08	0.2007	0.2185	0.22	0.4962	0.4891	0.4979	0.3962	0.3972	0.3957	0.0784
05:45:00	36	0.0818	0.0823	0.0816	0.0796	0.0793	0.0792	0.0783	0.0796	0.0791	0.0787	0.0788	0.0787	0.0816	0.0806	0.1743	0.1726	0.1716	0.4814	0.4896	0.4902	0.4144	0.4115	0.4164	0.0786	0.0822	0.0805	0.3005	0.2728	0.2412	0.5289	0.515	0.5288	0.4046	0.4119	0.4091	0.079	0.0829	0.0803	0.2243	0.2433	0.2453	0.515	0.5165	0.5279	0.4056	0.4026	0.4024	0.0786
06:00:00	36	0.0818	0.0826	0.082	0.0795	0.0795	0.0797	0.0782	0.0797	0.0792	0.0788	0.0789	0.0789	0.0819	0.0811	0.1945	0.1928	0.1922	0.5199	0.5163	0.5174	0.4291	0.4258	0.4286	0.0783	0.0822	0.0811	0.3329	0.3064	0.2742	0.5456	0.546	0.55	0.4145	0.4245	0.4177	0.0792	0.0831	0.0801	0.2458	0.2694	0.2715	0.551	0.5474	0.545	0.4154	0.4108	0.4099	0.0785
06:15:00	36	0.0818	0.0826	0.0822	0.0793	0.0796	0.0796	0.0786	0.0799	0.0793	0.0786	0.0787	0.0789	0.0818	0.0809	0.2174	0.2162	0.215	0.5517	0.5514	0.5482	0.4431	0.4387	0.4406	0.0783	0.0822	0.0807	0.3663	0.3391	0.3073	0.5752	0.5651	0.59	0.4317	0.4404	0.4352	0.079	0.0829	0.0804	0.2689	0.2939	0.2951	0.5653	0.5654	0.569	0.4341	0.4248	0.4254	0.0786
06:30:00	36	0.0814	0.0824	0.0818	0.079	0.0796	0.0791	0.0781	0.0795	0.0792	0.0781	0.0787	0.0786	0.0815	0.0805	0.2419	0.24	0.2389	0.5715	0.5661	0.5676	0.4566	0.4543	0.4533	0.0779	0.082	0.0806	0.4077	0.3811	0.3483	0.6331	0.6047	0.6432	0.4449	0.4546	0.4491	0.0788	0.0827	0.0802	0.2941	0.3238	0.3233	0.6028	0.6	0.6097	0.4496	0.4399	0.4406	0.0783
06:45:00	36	0.0824	0.0826	0.0824	0.0797	0.0795	0.0797	0.0787	0.0803	0.0796	0.0792	0.0791	0.0791	0.082	0.0812	0.2688	0.2669	0.2656	0.6028	0.5986	0.5988	0.475	0.4684	0.4714	0.0786	0.0826	0.0813	0.4588	0.4255	0.392	0.6826	0.6404	0.7036	0.4668	0.4674	0.4666	0.0794	0.0833	0.0806	0.3234	0.3549	0.3533	0.6397	0.6344	0.6533	0.467	0.4538	0.4581	0.079
07:00:00	36	0.082	0.0827	0.0823	0.0793	0.0794	0.0796	0.0792	0.0805	0.0798	0.0792	0.0787	0.0788	0.0821	0.0809	0.2973	0.2952	0.2926	0.6465	0.643	0.6453	0.4884	0.4807	0.4839	0.0785	0.0826	0.081	0.5078	0.4722	0.4353	0.7222	0.6753	0.7358	0.4797	0.4795	0.4831	0.0792	0.0833	0.0805	0.3541	0.3873	0.3862	0.6743	0.674	0.6999	0.4816	0.4684	0.4736	0.0788
07:15:00	36	0.082	0.0827	0.0826	0.0797	0.0799	0.0797	0.0788	0.0801	0.0793	0.0788	0.0791	0.0792	0.082	0.0808	0.3267	0.324	0.3229	0.6766	0.6709	0.6728	0.5038	0.4933	0.4966	0.0784	0.0825	0.0808	0.5568	0.5205	0.4743	0.7503	0.7123	0.7607	0.5018	0.4971	0.4964	0.0794	0.0832	0.0803	0.3886	0.4239	0.4212	0.7107	0.7155	0.7269	0.4991	0.4857	0.49	0.0788
07:30:00	36	0.0819	0.0825	0.0823	0.0793	0.0793	0.0797	0.0788	0.0802	0.0794	0.0787	0.0789	0.0787	0.082	0.0808	0.3577	0.3545	0.3526	0.7205	0.7132	0.7138	0.521	0.5066	0.5109	0.0784	0.0825	0.0809	0.6015	0.5646	0.5087	0.7749	0.7369	0.7854	0.5166	0.5086	0.5129	0.0792	0.083	0.0802	0.4246	0.4663	0.46	0.7391	0.7362	0.7522	0.511	0.5003	0.5068	0.0785
07:45:00	36	0.082	0.0826	0.0821	0.0794	0.0794	0.0795	0.0786	0.0799	0.0793	0.0787	0.0787	0.0788	0.0821	0.081	0.3886	0.3848	0.3832	0.7432	0.7363	0.7353	0.5331	0.5208	0.5246	0.0785	0.0826	0.0808	0.6354	0.5977	0.5369	0.796	0.7554	0.8091	0.5359	0.5218	0.528	0.0791	0.083	0.0805	0.4618	0.5043	0.4961	0.7528	0.7495	0.7709	0.5305	0.5149	0.5232	0.0788
08:00:00	36	0.0821	0.0826	0.082	0.0795	0.0795	0.0795	0.0788	0.0799	0.0795	0.0783	0.079	0.079	0.0821	0.0808	0.4184	0.4138	0.4118	0.7605	0.7544	0.7538	0.5434	0.5301	0.5333	0.0784	0.0826	0.0811	0.6626	0.6225	0.561	0.8124	0.7718	0.8303	0.5472	0.5332	0.5384	0.0795	0.0831	0.0803	0.4987	0.5427	0.5329	0.77	0.7678	0.7863	0.5415	0.526	0.534	0.0787
08:15:00	36	0.082	0.0824	0.0821	0.0796	0.0794	0.0793	0.0789	0.08	0.079	0.0785	0.079	0.0789	0.082	0.0808	0.4424	0.4371	0.435	0.7825	0.7791	0.7773	0.5609	0.5461	0.5507	0.0785	0.0827	0.0807	0.6799	0.6424	0.5804	0.8289	0.789	0.8486	0.5653	0.5453	0.5524	0.0794	0.083	0.0805	0.5223	0.5734	0.559	0.7868	0.7855	0.8037	0.5537	0.5407	0.5493	0.0787
08:30:00	36	0.0823	0.0828	0.0824	0.0796	0.0797	0.0795	0.0787	0.0804	0.0795	0.0789	0.0792	0.0788	0.0822	0.0812	0.4619	0.4578	0.4553	0.8039	0.7988	0.8011	0.5752	0.5575	0.5626	0.0784	0.0827	0.0812	0.6928	0.6567	0.5959	0.8443	0.805	0.8668	0.5781	0.5601	0.5643	0.0794	0.0832	0.0806	0.5447	0.5956	0.5786	0.803	0.8027	0.8188	0.5652	0.5542	0.5605	0.079
08:45:00	36	0.0821	0.0827	0.0821	0.0795	0.0796	0.0794	0.0789	0.0801	0.0796	0.079	0.079	0.0791	0.0818	0.081	0.4771	0.4738	0.4716	0.8221	0.8161	0.8182	0.5836	0.5669	0.5695	0.0784	0.0829	0.0811	0.7056	0.6676	0.6059	0.8613	0.8192	0.8833	0.5893	0.5669	0.5692	0.079	0.0832	0.0803	0.5634	0.6147	0.5974	0.817	0.816	0.8334	0.5741	0.5638	0.5693	0.0787
09:00:00	36	0.082	0.0823	0.0819	0.0793	0.0796	0.0795	0.0787	0.0802	0.0795	0.0788	0.079	0.0793	0.0822	0.0806	0.4889	0.4864	0.4852	0.8383	0.8315	0.8335	0.5984	0.5798	0.5847	0.0788	0.0825	0.0808	0.7189	0.6787	0.6147	0.8764	0.8323	0.9036	0.6012	0.5841	0.5884	0.0795	0.0831	0.0803	0.5798	0.6296	0.6104	0.8308	0.829	0.8477	0.5891	0.576	0.586	0.0789
09:15:00	36	0.082	0.0825	0.0822	0.0794	0.0798	0.0795	0.0789	0.08	0.0793	0.0789	0.0789	0.0792	0.082	0.081	0.4976	0.4951	0.4953	0.8487	0.8417	0.8449	0.608	0.5912	0.5968	0.079	0.0824	0.0806	0.7239	0.6872	0.6238	0.8933	0.8479	0.9254	0.6147	0.5952	0.5971	0.0796	0.0831	0.0804	0.5884	0.6409	0.6203	0.845	0.8431	0.8641	0.6021	0.589	0.5975	0.0789
09:30:00	36	0.0821	0.0823	0.0822	0.0792	0.0796	0.0798	0.0787	0.0802	0.0792	0.0788	0.0789	0.0795	0.0819	0.0809	0.5038	0.5012	0.5008	0.8611	0.8531	0.8564	0.6162	0.6013	0.6072	0.0787	0.0825	0.0807	0.7322	0.6941	0.6306	0.9128	0.8625	0.9219	0.6205	0.6039	0.6103	0.0795	0.083	0.0803	0.6006	0.6503	0.6309	0.8597	0.8578	0.8788	0.6101	0.5978	0.6113	0.0788
09:45:00	36.5	0.0822	0.0824	0.0821	0.0796	0.0796	0.0793	0.0786	0.0802	0.0796	0.0789	0.0788	0.0791	0.082	0.0809	0.5085	0.5053	0.5059	0.8719	0.8646	0.8674	0.6216	0.608	0.6138	0.0784	0.0826	0.0809	0.739	0.7022	0.6385	0.9332	0.881	0.9366	0.6178	0.6131	0.6225	0.0793	0.0832	0.0805	0.6098	0.6612	0.6402	0.8736	0.8742	0.8949	0.6188	0.6094	0.6231	0.0788
10:00:00	36.5	0.0823	0.0824	0.0821	0.0794	0.0798	0.0799	0.0791	0.0802	0.0793	0.0788	0.0791	0.0792	0.0819	0.0808	0.5133	0.5099	0.51	0.8822	0.8758	0.8775	0.6337	0.622	0.6288	0.079	0.0828	0.0812	0.747	0.7099	0.647	0.9338	0.8988	0.9502	0.6335	0.6189	0.6086	0.0796	0.0832	0.0805	0.6197	0.6707	0.6496	0.8878	0.8894	0.9148	0.6097	0.6082	0.6032	0.0792
10:15:00	36.5	0.0824	0.0831	0.0828	0.0798	0.0801	0.0802	0.0793	0.0806	0.0797	0.079	0.0791	0.0797	0.0825	0.0813	0.52	0.5168	0.5171	0.8948	0.8869	0.8896	0.6243	0.6251	0.6384	0.0791	0.0829	0.0812	0.7494	0.715	0.6546	0.9441	0.9142	0.9602	0.6479	0.6217	0.63	0.0799	0.0834	0.0808	0.6264	0.6763	0.6553	0.9048	0.9084	0.9348	0.6271	0.6257	0.626	0.0792
10:30:00	36.5	0.0822	0.083	0.0824	0.0797	0.0797	0.0798	0.0793	0.0804	0.0796	0.0788	0.0791	0.0792	0.0821	0.0813	0.5259	0.5227	0.5225	0.9031	0.8956	0.8974	0.6452	0.631	0.6328	0.0788	0.0827	0.0808	0.7561	0.722	0.6608	0.9533	0.9062	0.9694	0.6561	0.6402	0.6407	0.08	0.0831	0.0805	0.6346	0.6856	0.6637	0.9201	0.8973	0.9188	0.6429	0.6391	0.6385	0.0794
10:45:00	36.5	0.0822	0.083	0.0825	0.0796	0.0799	0.08	0.0793	0.0802	0.0796	0.079	0.0794	0.0793	0.0821	0.0812	0.5343	0.5286	0.5289	0.9131	0.9052	0.9069	0.6585	0.644	0.6452	0.0789	0.0826	0.081	0.7611	0.7272	0.6685	0.962	0.9145	0.9778	0.6625	0.6519	0.6485	0.0798	0.0834	0.0808	0.6421	0.6916	0.6703	0.9176	0.9133	0.9307	0.6543	0.6474	0.6476	0.0794
11:00:00	36.5	0.0823	0.0829	0.0826	0.0797	0.0799	0.0801	0.0791	0.0804	0.0796	0.0791	0.0793	0.0796	0.0823	0.0812	0.5415	0.5357	0.5361	0.9205	0.9125	0.9153	0.6702	0.6544	0.6549	0.0792	0.0827	0.0813	0.7667	0.733	0.675	0.9718	0.9209	0.9853	0.6698	0.6597	0.6547	0.08	0.0834	0.0807	0.6496	0.6983	0.6759	0.9278	0.9216	0.9392	0.6644	0.6549	0.6544	0.0795
11:15:00	36.5	0.0819	0.0825	0.082	0.0793	0.0795	0.0797	0.0788	0.0801	0.0794	0.079	0.0788	0.0794	0.0817	0.0808	0.5486	0.5419	0.5427	0.9268	0.9183	0.9218	0.6746	0.66	0.6617	0.0785	0.0826	0.081	0.7713	0.7378	0.6812	0.9783	0.9268	0.991	0.6716	0.6661	0.6593	0.0796	0.0831	0.0805	0.656	0.7032	0.681	0.9346	0.926	0.9459	0.6681	0.6599	0.6588	0.0792
11:30:00	36.5	0.082	0.0826	0.0821	0.079	0.0797	0.0795	0.0791	0.0802	0.0794	0.0788	0.0794	0.0794	0.0819	0.081	0.5562	0.5493	0.5498	0.9343	0.9254	0.9286	0.6833	0.668	0.6685	0.0789	0.0828	0.0808	0.7725	0.741	0.6863	0.9867	0.9345	0.9978	0.6782	0.6721	0.665	0.08	0.0832	0.0804	0.6609	0.709	0.6859	0.9393	0.9339	0.9539	0.6742	0.6661	0.6647	0.079
11:45:00	36.5	0.0819	0.0824	0.082	0.0793	0.0796	0.0796	0.0788	0.08	0.0798	0.0784	0.079	0.079	0.0819	0.0807	0.5635	0.5567	0.5568	0.9413	0.9304	0.9336	0.6893	0.6745	0.6751	0.0789	0.0826	0.081	0.7774	0.7447	0.6914	0.9933	0.941	1.0038	0.6804	0.6763	0.6695	0.0796	0.0831	0.0803	0.6657	0.7123	0.6898	0.9463	0.9395	0.9602	0.679	0.6703	0.6694	0.079
12:00:00	36.5	0.0819	0.0826	0.0818	0.0792	0.0795	0.0795	0.0788	0.0801	0.079	0.0786	0.079	0.0788	0.0817	0.0811	0.5713	0.5635	0.5639	0.9453	0.9348	0.9379	0.6949	0.6796	0.6794	0.0783	0.0824	0.081	0.7801	0.7489	0.6966	0.9983	0.9455	1.0081	0.6841	0.6813	0.6734	0.0795	0.0832	0.0806	0.6692	0.7153	0.6929	0.9536	0.9438	0.9665	0.6843	0.6759	0.6734	0.0792
12:15:00	36.5	0.0818	0.0828	0.0819	0.0792	0.0794	0.0795	0.0789	0.0801	0.0791	0.079	0.0792	0.0791	0.082	0.081	0.5787	0.571	0.5711	0.9505	0.9404	0.943	0.6976	0.6814	0.6825	0.0788	0.0824	0.0809	0.78	0.7512	0.7	1.0037	0.9507	1.0128	0.6855	0.6844	0.6765	0.0795	0.0829	0.0808	0.6713	0.7172	0.6947	0.9596	0.9478	0.9719	0.6871	0.6779	0.6763	0.079
12:30:00	36.5	0.082	0.0829	0.0821	0.0795	0.0794	0.0797	0.0796	0.08	0.0794	0.079	0.0792	0.0792	0.0823	0.0813	0.587	0.578	0.5787	0.9552	0.9451	0.9473	0.7029	0.6875	0.6863	0.0788	0.0826	0.081	0.7835	0.7555	0.705	1.0071	0.9551	1.0156	0.6865	0.6874	0.6799	0.08	0.0832	0.0808	0.6752	0.7203	0.6976	0.9632	0.952	0.9761	0.6893	0.6811	0.6789	0.0795
12:45:00	36.5	0.0819	0.0822	0.0816	0.0793	0.0795	0.0793	0.0788	0.0803	0.079	0.0787	0.0787	0.0792	0.0818	0.0805	0.5938	0.5851	0.5851	0.9588	0.9495	0.9509	0.7048	0.6886	0.6881	0.0786	0.0825	0.0807	0.7877	0.7573	0.7084	1.0084	0.9572	1.0174	0.687	0.6892	0.6803	0.0794	0.083	0.0802	0.6796	0.7222	0.7004	0.9666	0.955	0.9792	0.6906	0.6824	0.6796	0.0791
13:00:00	36.5	0.0821	0.0828	0.0818	0.0793	0.0796	0.0794	0.0786	0.0805	0.0791	0.0788	0.0788	0.0796	0.0821	0.0811	0.6026	0.5928	0.5931	0.9624	0.9523	0.9543	0.7051	0.6926	0.6931	0.0791	0.0825	0.0809	0.7871	0.7602	0.7118	1.0112	0.9593	1.0184	0.687	0.6918	0.6824	0.0798	0.0831	0.0806	0.6796	0.7228	0.7008	0.9698	0.9563	0.9822	0.6908	0.6838	0.6807	0.0794
~End
Original Filename: 20230407_zA10b_dose-response_all-bugs; Date Last Saved: 4/7/2023 11:26:31 AM
[truncated: 48 more columns]

## Sheet: 20230630_zA10b
96-well plate set-up:		Bug:	No bug	S. epi	S. epi	S. epi	Aero	Aero	Aero	Z20	Z20	Z20
		1	2	3	4	5	6	7	8	9	10	11	12
[S100] (uM):	a	Buffer
0	b	Buffer	Buffer Background	S. epi			Aeromonas CR1			Vibrio Z20			Buffer
5	c		Buffer + 5 uM S100	S. epi + 5 uM S100			Aero + 5 uM S100			Z20 + 5 uM S100
10	d		Buffer + 10 uM S100	S. epi + 10 uM S100			Aero + 10 uM S100			Z20 + 10 uM S100
25	e		Buffer + 25 uM S100	S. epi + 25 uM S100			Aero + 25 uM S100			Z20 + 25 uM S100
50	f		Buffer + 50 uM S100	S. epi + 50 uM S100			Aero + 50 uM S100			Z20 + 50 uM S100
100	g		Buffer + 100 uM S100	S. epi + 100 uM S100			Aero + 100 uM S100			Z20 + 100 uM S100
	h	Buffer
##BLOCKS= 1
Plate:	Plate1	1.3	TimeFormat	Kinetic	Absorbance	Raw	FALSE	53	46800	900				1	600	1	12	96	1	8
Time	Temperature(¡C)	A1	A2	A3	A4	A5	A6	A7	A8	A9	A10	A11	A12	B1	B2	B3	B4	B5	B6	B7	B8	B9	B10	B11	B12	C1	C2	C3	C4	C5	C6	C7	C8	C9	C10	C11	C12	D1	D2	D3	D4	D5	D6	D7	D8	D9	D10	D11	D12
00:00:00	26.5	0.082	0.082	0.0824	0.0813	0.0812	0.0805	0.079	0.0796	0.08	0.0793	0.0789	0.0778	0.0825	0.0807	0.0812	0.0816	0.0825	0.0804	0.0797	0.0791	0.0804	0.0785	0.0782	0.0785	0.0819	0.0811	0.0805	0.0815	0.0813	0.0794	0.0797	0.0782	0.0788	0.0793	0.0793	0.0784	0.0825	0.0803	0.0818	0.0826	0.0825	0.079	0.0796	0.0803	0.0805	0.0806	0.0791	0.0792
00:14:58	27	0.0818	0.0823	0.0826	0.0816	0.0813	0.0807	0.0789	0.0795	0.0797	0.0796	0.0787	0.0782	0.0828	0.0812	0.0815	0.0819	0.083	0.0809	0.0801	0.0791	0.0803	0.0791	0.0788	0.079	0.0824	0.0815	0.0808	0.0817	0.0819	0.0798	0.08	0.0787	0.0791	0.0799	0.0796	0.0786	0.0828	0.0806	0.0821	0.0825	0.0831	0.0793	0.0795	0.0806	0.0807	0.0807	0.0793	0.0791
00:29:57	27.5	0.0821	0.0823	0.0827	0.0814	0.0811	0.0803	0.0788	0.0795	0.0801	0.0791	0.079	0.0781	0.083	0.081	0.0816	0.0819	0.083	0.0811	0.0806	0.0796	0.0804	0.0794	0.079	0.0782	0.0826	0.0817	0.0807	0.0821	0.0823	0.0802	0.0805	0.0788	0.0794	0.0798	0.0796	0.0783	0.0829	0.0805	0.0822	0.0826	0.0831	0.0797	0.0799	0.0809	0.0812	0.0809	0.0798	0.079
00:44:55	28.5	0.0821	0.0826	0.0826	0.0813	0.0812	0.0804	0.0791	0.0796	0.08	0.0796	0.0787	0.0784	0.083	0.0815	0.0819	0.0821	0.083	0.0816	0.081	0.0797	0.0807	0.0795	0.0794	0.0785	0.0827	0.0818	0.0812	0.0826	0.0824	0.0806	0.0817	0.0804	0.0799	0.0804	0.0803	0.0786	0.0831	0.0806	0.0822	0.0831	0.083	0.0802	0.081	0.0819	0.0812	0.0816	0.0808	0.079
00:59:59	29.5	0.0819	0.082	0.0819	0.0808	0.0806	0.0799	0.0786	0.0787	0.0793	0.079	0.0785	0.0778	0.0823	0.0807	0.0812	0.0815	0.0824	0.0813	0.081	0.0799	0.0803	0.0795	0.0794	0.0783	0.0821	0.0811	0.0805	0.0817	0.0814	0.0806	0.0815	0.0803	0.0796	0.0807	0.0806	0.0777	0.0824	0.08	0.0817	0.0823	0.0835	0.0803	0.0811	0.0823	0.0815	0.0819	0.0814	0.0789
01:15:00	30	0.082	0.0827	0.0824	0.0818	0.081	0.0808	0.0789	0.0796	0.08	0.0796	0.0787	0.0784	0.0826	0.0815	0.0819	0.0824	0.0826	0.0823	0.0824	0.0813	0.0814	0.0806	0.0806	0.0787	0.0826	0.0819	0.0811	0.0823	0.0819	0.0821	0.0837	0.0826	0.0814	0.0822	0.0822	0.0784	0.0829	0.0808	0.0825	0.0833	0.0835	0.0821	0.0831	0.0844	0.0836	0.0838	0.083	0.0788
01:30:00	31	0.0819	0.0826	0.0825	0.0814	0.0809	0.0801	0.0787	0.0794	0.0794	0.0794	0.0784	0.0779	0.0826	0.0815	0.0819	0.0822	0.0828	0.0832	0.0838	0.0823	0.0819	0.0814	0.0811	0.0787	0.0823	0.0815	0.081	0.0825	0.082	0.0832	0.0858	0.0841	0.0827	0.0833	0.0833	0.0785	0.0827	0.0806	0.0824	0.0831	0.0838	0.084	0.0857	0.0872	0.085	0.0852	0.0847	0.0792
01:45:00	31.5	0.0821	0.0828	0.083	0.0819	0.0813	0.0806	0.0793	0.0796	0.08	0.0797	0.0788	0.0785	0.083	0.082	0.0822	0.0825	0.083	0.0853	0.0869	0.0848	0.0834	0.0832	0.083	0.0787	0.0829	0.0818	0.0817	0.083	0.0825	0.0861	0.0901	0.0883	0.0849	0.0858	0.0858	0.0787	0.0832	0.0809	0.0831	0.0841	0.084	0.0877	0.09	0.0914	0.0878	0.0878	0.0876	0.0794
02:00:00	32	0.0819	0.0825	0.0825	0.0814	0.0809	0.08	0.079	0.0791	0.0798	0.0792	0.0784	0.0781	0.0827	0.0813	0.082	0.0826	0.0831	0.0876	0.0912	0.0886	0.0844	0.0844	0.0839	0.0781	0.0824	0.082	0.0817	0.0829	0.0825	0.0894	0.0955	0.0934	0.0876	0.0888	0.0887	0.0781	0.0829	0.0805	0.0833	0.084	0.0843	0.0926	0.0963	0.0977	0.0917	0.0924	0.0918	0.0788
02:15:00	32.5	0.0822	0.0829	0.0829	0.0819	0.0813	0.0806	0.079	0.0797	0.0799	0.0793	0.0788	0.0783	0.083	0.082	0.0828	0.0831	0.0833	0.0926	0.0986	0.0953	0.0871	0.088	0.0878	0.0788	0.0829	0.0821	0.0827	0.084	0.0833	0.0968	0.1063	0.1037	0.0938	0.0953	0.0954	0.0786	0.0835	0.081	0.0842	0.085	0.085	0.1014	0.1085	0.11	0.1001	0.1008	0.1014	0.0791
02:30:00	32.5	0.0818	0.0826	0.0826	0.0812	0.0806	0.0801	0.0789	0.0794	0.0796	0.0794	0.0783	0.0778	0.0827	0.0812	0.0824	0.0831	0.0835	0.1005	0.1111	0.1062	0.0905	0.0936	0.0932	0.0783	0.0827	0.0817	0.0829	0.0839	0.0838	0.1085	0.1235	0.121	0.1041	0.1065	0.1067	0.0782	0.0828	0.0804	0.0847	0.0854	0.0858	0.1175	0.1275	0.1292	0.1141	0.1149	0.1164	0.0784
02:45:00	33	0.082	0.0828	0.0828	0.0815	0.0809	0.0803	0.079	0.0796	0.0797	0.0793	0.0785	0.0781	0.0826	0.0814	0.083	0.0837	0.0839	0.1153	0.1326	0.1254	0.0985	0.1042	0.1034	0.0784	0.0826	0.0817	0.0838	0.0853	0.0847	0.1284	0.1469	0.1432	0.1216	0.1258	0.1267	0.0784	0.0833	0.0807	0.0858	0.0869	0.087	0.1402	0.1502	0.1518	0.1366	0.1372	0.1404	0.0788
03:00:00	33	0.0825	0.0831	0.0829	0.0817	0.0811	0.0804	0.0791	0.0796	0.0802	0.0794	0.0789	0.0781	0.083	0.0817	0.0836	0.0845	0.0851	0.1382	0.1579	0.1497	0.1111	0.1219	0.1206	0.0783	0.083	0.0822	0.0851	0.0869	0.0862	0.1509	0.1747	0.1699	0.1469	0.1513	0.152	0.0786	0.0834	0.0811	0.0874	0.0885	0.0887	0.1658	0.1786	0.181	0.1649	0.1677	0.1714	0.0792
03:15:00	33	0.0824	0.0828	0.0828	0.0814	0.0811	0.0807	0.0788	0.0797	0.0799	0.0793	0.0787	0.0783	0.0831	0.0813	0.084	0.0853	0.0856	0.1627	0.1904	0.178	0.1316	0.1434	0.1433	0.0783	0.0829	0.0819	0.0868	0.0885	0.0877	0.1808	0.218	0.2084	0.1781	0.1824	0.1834	0.0784	0.0831	0.0807	0.0891	0.0903	0.0908	0.2055	0.2246	0.2282	0.1993	0.2028	0.2069	0.079
03:30:00	33.5	0.0823	0.0832	0.0832	0.082	0.0811	0.0808	0.0789	0.0797	0.0801	0.0797	0.0788	0.0782	0.0832	0.0818	0.0848	0.0869	0.0867	0.1999	0.2366	0.2231	0.1562	0.1755	0.1761	0.0784	0.0829	0.0823	0.0891	0.0908	0.09	0.2276	0.2825	0.2728	0.2157	0.2229	0.2247	0.0783	0.0832	0.081	0.0919	0.0934	0.0939	0.2654	0.2869	0.2826	0.238	0.2445	0.2483	0.0793
03:45:00	33.5	0.0823	0.0829	0.0829	0.0818	0.0811	0.0803	0.0789	0.0798	0.0799	0.0793	0.0786	0.0784	0.0829	0.0817	0.0859	0.0879	0.0875	0.2467	0.2893	0.2699	0.1899	0.216	0.2132	0.0785	0.0832	0.0819	0.0925	0.0942	0.093	0.2931	0.3061	0.2978	0.2592	0.272	0.2706	0.0786	0.0832	0.0806	0.0956	0.0972	0.0979	0.293	0.297	0.3034	0.2779	0.286	0.29	0.079
04:00:00	33.5	0.0825	0.083	0.083	0.0818	0.081	0.0808	0.079	0.0799	0.08	0.0795	0.0788	0.0782	0.0831	0.0816	0.0874	0.0902	0.0901	0.2941	0.2999	0.2931	0.2306	0.2514	0.2524	0.0785	0.0831	0.082	0.097	0.0982	0.0976	0.2986	0.3263	0.3153	0.2879	0.2961	0.2971	0.0787	0.0832	0.0809	0.1004	0.1032	0.1041	0.3093	0.3245	0.3324	0.2959	0.2966	0.2982	0.0792
04:15:00	34	0.0822	0.0828	0.083	0.0815	0.0809	0.0803	0.0791	0.0796	0.08	0.0793	0.0789	0.0782	0.0828	0.0813	0.0888	0.093	0.0926	0.299	0.3085	0.314	0.2703	0.2832	0.2837	0.0782	0.083	0.0821	0.1034	0.1052	0.104	0.3288	0.3489	0.3478	0.3052	0.3096	0.3121	0.0786	0.0833	0.0804	0.1079	0.1113	0.112	0.3462	0.3526	0.355	0.3216	0.321	0.3238	0.0793
04:30:00	34	0.0826	0.0832	0.0833	0.0819	0.0813	0.0805	0.0795	0.08	0.0804	0.0797	0.0792	0.0786	0.0833	0.0819	0.0916	0.097	0.0957	0.3103	0.3362	0.3284	0.2922	0.3027	0.3026	0.0787	0.0832	0.0824	0.1117	0.1142	0.1129	0.3549	0.366	0.3696	0.3347	0.3378	0.3379	0.0789	0.0836	0.0812	0.1177	0.1222	0.1234	0.3648	0.3683	0.3721	0.3442	0.3436	0.3443	0.0793
04:45:00	34	0.0825	0.0828	0.0829	0.0815	0.0808	0.0806	0.0793	0.0797	0.0798	0.0791	0.0786	0.0782	0.083	0.0816	0.0945	0.1016	0.0999	0.34	0.3442	0.3443	0.3137	0.3217	0.3197	0.0787	0.0829	0.0819	0.1234	0.1254	0.1243	0.367	0.3733	0.3705	0.3382	0.341	0.3428	0.0783	0.0834	0.0806	0.1296	0.1361	0.1363	0.3774	0.3754	0.3781	0.3466	0.3478	0.3514	0.0793
05:00:00	34	0.0822	0.0828	0.0826	0.0816	0.0807	0.0805	0.0787	0.0795	0.0799	0.0792	0.0791	0.0782	0.083	0.0814	0.0985	0.1084	0.106	0.3426	0.3434	0.3448	0.3368	0.3363	0.3377	0.0784	0.0829	0.0818	0.1393	0.1396	0.1383	0.3763	0.389	0.3923	0.3496	0.3552	0.3556	0.0787	0.0833	0.0806	0.1455	0.1519	0.1526	0.3884	0.3941	0.3958	0.3587	0.3628	0.3639	0.0791
05:15:00	34	0.0824	0.0831	0.0832	0.0816	0.0812	0.0806	0.0795	0.0798	0.08	0.0792	0.0789	0.0781	0.0831	0.0818	0.1051	0.1175	0.1144	0.3398	0.3578	0.3481	0.3452	0.3431	0.3445	0.0787	0.0831	0.0821	0.1536	0.1551	0.1537	0.3895	0.4232	0.4226	0.3589	0.3655	0.365	0.0788	0.0833	0.0809	0.1602	0.1687	0.1693	0.4184	0.4241	0.4284	0.3716	0.3705	0.3753	0.0795
05:30:00	34	0.0821	0.0828	0.0829	0.0817	0.081	0.0807	0.0795	0.0797	0.0798	0.0792	0.0789	0.078	0.0831	0.0815	0.1125	0.1284	0.1248	0.3596	0.3775	0.3689	0.3497	0.3534	0.3566	0.0784	0.083	0.082	0.1751	0.1746	0.1735	0.4296	0.4438	0.4404	0.3749	0.3791	0.3786	0.0787	0.0832	0.0806	0.1798	0.1894	0.1893	0.4382	0.4526	0.4517	0.3815	0.386	0.387	0.0797
05:45:00	34	0.0822	0.083	0.0826	0.0815	0.0811	0.0808	0.0794	0.0801	0.0798	0.0795	0.0791	0.078	0.0831	0.0815	0.1224	0.1416	0.1366	0.3754	0.4163	0.4085	0.3624	0.3647	0.3654	0.0786	0.083	0.0818	0.1975	0.1946	0.1935	0.4553	0.4832	0.477	0.3807	0.3879	0.3886	0.0784	0.0832	0.0805	0.1998	0.21	0.2096	0.4711	0.4863	0.488	0.3872	0.3933	0.3933	0.0791
06:00:00	34	0.0824	0.083	0.0832	0.0818	0.0811	0.0809	0.0792	0.0802	0.0802	0.0796	0.0791	0.0785	0.0834	0.0818	0.1346	0.1564	0.1506	0.4219	0.456	0.4452	0.3734	0.3765	0.3781	0.0788	0.0834	0.0821	0.2159	0.2152	0.2151	0.4968	0.5104	0.5104	0.3954	0.393	0.3946	0.0789	0.0837	0.081	0.2172	0.2293	0.2297	0.5057	0.5183	0.5189	0.4038	0.399	0.4079	0.0793
06:15:00	34	0.0826	0.0829	0.0831	0.0818	0.081	0.0808	0.0796	0.0801	0.0801	0.0792	0.0791	0.0781	0.0833	0.0818	0.1478	0.1721	0.1656	0.4572	0.4891	0.4769	0.3825	0.387	0.3887	0.0786	0.0834	0.0824	0.2443	0.2408	0.2396	0.5256	0.5326	0.5372	0.3985	0.407	0.4094	0.0786	0.0836	0.081	0.2408	0.2544	0.2523	0.5347	0.5317	0.544	0.4067	0.4146	0.415	0.0793
06:30:00	34	0.0823	0.0831	0.0829	0.0815	0.081	0.0806	0.0794	0.0797	0.0796	0.0796	0.079	0.0783	0.0831	0.0815	0.1627	0.1898	0.1818	0.4936	0.5117	0.5073	0.393	0.3939	0.395	0.0786	0.0831	0.0822	0.2718	0.2644	0.2631	0.5363	0.5595	0.5597	0.4074	0.4126	0.4144	0.0788	0.0835	0.0808	0.2635	0.2759	0.2745	0.5515	0.5599	0.5655	0.4168	0.4205	0.4213	0.0793
06:45:00	34	0.0823	0.083	0.0829	0.0818	0.081	0.0809	0.0794	0.0797	0.0798	0.0793	0.079	0.0783	0.0832	0.0817	0.1787	0.2088	0.2012	0.5244	0.5445	0.5352	0.413	0.4075	0.4082	0.0786	0.0833	0.0821	0.2979	0.2878	0.2861	0.5653	0.5898	0.5907	0.4234	0.4234	0.4242	0.0785	0.0835	0.0806	0.2854	0.2974	0.296	0.5809	0.5956	0.5977	0.4344	0.4302	0.432	0.0793
07:00:00	34	0.0822	0.0832	0.0832	0.0815	0.0812	0.0812	0.0794	0.0801	0.0803	0.0797	0.0793	0.0786	0.0829	0.082	0.1971	0.2297	0.2216	0.545	0.5651	0.5548	0.4145	0.4165	0.4179	0.0788	0.0835	0.0823	0.3227	0.3119	0.3081	0.5978	0.6331	0.6371	0.4363	0.4369	0.435	0.0789	0.0834	0.0808	0.307	0.3201	0.3172	0.6223	0.6351	0.6311	0.4479	0.4424	0.4489	0.0796
07:15:00	34	0.0828	0.0832	0.0832	0.082	0.0813	0.081	0.0796	0.0803	0.0802	0.0795	0.0795	0.0783	0.0836	0.0821	0.2162	0.252	0.2423	0.57	0.5853	0.5806	0.4222	0.4277	0.4269	0.0786	0.0835	0.0826	0.3647	0.3381	0.3357	0.6544	0.6833	0.6884	0.4517	0.451	0.4512	0.0788	0.0841	0.0811	0.336	0.3452	0.343	0.684	0.6894	0.6904	0.4606	0.4558	0.4612	0.0794
07:30:00	34	0.0825	0.0833	0.0835	0.0821	0.0813	0.081	0.0794	0.0801	0.0802	0.0795	0.0793	0.0786	0.0834	0.0819	0.2359	0.2736	0.2636	0.5951	0.6366	0.6238	0.4346	0.4388	0.4393	0.0786	0.0835	0.0826	0.3998	0.3684	0.3644	0.6934	0.7111	0.716	0.4633	0.465	0.4617	0.079	0.0837	0.081	0.3618	0.3737	0.3704	0.7144	0.7186	0.7234	0.4781	0.47	0.4755	0.0795
07:45:00	34	0.0827	0.0831	0.0833	0.082	0.0812	0.0814	0.0795	0.08	0.0803	0.0795	0.0791	0.0787	0.0836	0.0819	0.2572	0.2969	0.2858	0.6488	0.6843	0.6729	0.4479	0.4533	0.452	0.079	0.0836	0.0821	0.4413	0.3976	0.3984	0.7263	0.7345	0.7378	0.4796	0.4816	0.4782	0.0792	0.0837	0.0809	0.3916	0.4022	0.3991	0.7361	0.743	0.7474	0.4964	0.4851	0.4914	0.0798
08:00:00	34	0.0823	0.083	0.0835	0.0819	0.0811	0.0812	0.0796	0.0801	0.0801	0.0795	0.079	0.0782	0.0834	0.0818	0.277	0.32	0.3081	0.694	0.7078	0.7028	0.4641	0.4658	0.4649	0.0787	0.0836	0.0821	0.4813	0.4319	0.4354	0.7448	0.772	0.7734	0.5033	0.4974	0.4933	0.0789	0.0838	0.0811	0.4252	0.4354	0.4312	0.7642	0.7655	0.768	0.5183	0.4979	0.5068	0.0797
08:15:00	34	0.0822	0.0828	0.083	0.0816	0.0809	0.0806	0.0793	0.0797	0.0798	0.0792	0.0789	0.0783	0.0832	0.0818	0.2981	0.3461	0.3322	0.711	0.7358	0.7262	0.4795	0.4797	0.4806	0.0787	0.0833	0.0822	0.5183	0.4634	0.4712	0.7829	0.7969	0.792	0.5201	0.5084	0.5053	0.0788	0.0834	0.0807	0.4589	0.467	0.4641	0.7843	0.7837	0.7924	0.5324	0.51	0.5192	0.0793
08:30:00	34	0.0821	0.083	0.0831	0.0815	0.0808	0.0805	0.0793	0.0797	0.0798	0.0791	0.0791	0.0784	0.0834	0.0818	0.321	0.369	0.3566	0.7393	0.7743	0.7681	0.4979	0.4953	0.4914	0.0785	0.0832	0.0823	0.5518	0.4945	0.5036	0.8036	0.8136	0.8072	0.5395	0.5232	0.5181	0.0786	0.0834	0.0809	0.4919	0.4979	0.495	0.8064	0.8108	0.8207	0.548	0.5267	0.5326	0.0794
08:45:00	34	0.0825	0.0833	0.0831	0.0818	0.0813	0.0813	0.0799	0.08	0.0802	0.0799	0.0791	0.0786	0.0836	0.0819	0.3451	0.3924	0.3802	0.7704	0.7893	0.7816	0.5083	0.5096	0.5026	0.0789	0.0835	0.0825	0.5808	0.5234	0.5275	0.8206	0.8297	0.8231	0.554	0.5365	0.534	0.079	0.0839	0.0811	0.5232	0.5247	0.5206	0.8264	0.8257	0.8364	0.5635	0.5369	0.5461	0.0797
09:00:00	34	0.0826	0.0831	0.0831	0.0818	0.0811	0.0806	0.0796	0.08	0.0802	0.0797	0.079	0.0783	0.0833	0.0821	0.3683	0.4129	0.4024	0.7879	0.8024	0.7977	0.5226	0.5161	0.5111	0.0787	0.0837	0.0822	0.5976	0.5453	0.5458	0.8363	0.8438	0.8365	0.5706	0.5472	0.544	0.0789	0.0836	0.0811	0.5442	0.5463	0.5412	0.8419	0.8397	0.8503	0.5767	0.5466	0.5607	0.0796
09:15:00	34	0.0822	0.0832	0.083	0.0817	0.0812	0.0809	0.0798	0.0802	0.0798	0.0796	0.0791	0.0783	0.0834	0.0819	0.3898	0.4298	0.4203	0.8049	0.819	0.8149	0.539	0.5345	0.5262	0.0791	0.0833	0.0822	0.6162	0.5632	0.5624	0.8518	0.8587	0.8504	0.5821	0.5572	0.5606	0.0788	0.0837	0.081	0.5662	0.5637	0.5576	0.857	0.8545	0.8662	0.5875	0.5559	0.571	0.0796
09:30:00	34	0.0821	0.0831	0.0825	0.0815	0.0808	0.0805	0.0796	0.0799	0.0795	0.0796	0.0791	0.0783	0.0834	0.0819	0.4095	0.4449	0.4359	0.819	0.8335	0.8295	0.5484	0.5413	0.5332	0.0786	0.0833	0.0823	0.6335	0.5813	0.5784	0.8641	0.8715	0.8636	0.5907	0.5687	0.5733	0.0785	0.0836	0.0809	0.5841	0.5798	0.5732	0.8684	0.8654	0.8786	0.5986	0.5671	0.5824	0.0795
09:45:00	34	0.0822	0.0831	0.0828	0.0816	0.0807	0.0804	0.0793	0.0801	0.0796	0.0796	0.079	0.0782	0.0832	0.0822	0.4244	0.4565	0.4489	0.8338	0.8489	0.8456	0.5564	0.5533	0.5462	0.0788	0.0832	0.0825	0.641	0.5912	0.586	0.8772	0.8836	0.8767	0.6022	0.5806	0.5874	0.0789	0.0834	0.0811	0.593	0.5891	0.5816	0.8804	0.8766	0.8908	0.6095	0.5782	0.5889	0.0796
10:00:00	34	0.0824	0.0831	0.0824	0.0816	0.0814	0.0806	0.0793	0.0802	0.0802	0.079	0.0786	0.0785	0.0833	0.0821	0.4376	0.4664	0.4584	0.852	0.8606	0.8562	0.5707	0.5678	0.5611	0.0792	0.0833	0.0823	0.6545	0.6	0.5943	0.8907	0.8975	0.889	0.6146	0.5905	0.5988	0.0792	0.0833	0.0809	0.6048	0.5975	0.5901	0.8926	0.8894	0.9035	0.6213	0.5884	0.5999	0.0795
10:15:00	34	0.0825	0.0832	0.0832	0.0815	0.0808	0.0805	0.0797	0.0797	0.08	0.0796	0.0794	0.0785	0.0833	0.082	0.4475	0.4738	0.4672	0.8616	0.8734	0.8685	0.5821	0.5788	0.5728	0.0789	0.0835	0.0826	0.6588	0.608	0.6015	0.9015	0.908	0.8994	0.6279	0.6025	0.6068	0.0787	0.0834	0.0812	0.611	0.6051	0.5974	0.9019	0.899	0.9146	0.6347	0.6002	0.6049	0.0793
10:30:00	34	0.0825	0.0835	0.0831	0.0818	0.0813	0.0809	0.0796	0.0801	0.0803	0.0795	0.0793	0.0788	0.0835	0.0826	0.4565	0.4785	0.4724	0.8745	0.8867	0.8831	0.5929	0.5912	0.5877	0.0786	0.0834	0.0828	0.6646	0.6136	0.6073	0.9125	0.9169	0.9104	0.6495	0.6166	0.6181	0.0789	0.0838	0.0815	0.6185	0.6112	0.6025	0.9112	0.9091	0.9259	0.6595	0.6189	0.6195	0.0796
10:45:00	34	0.0823	0.0833	0.0831	0.082	0.0813	0.0805	0.0795	0.08	0.0801	0.0795	0.079	0.0788	0.0834	0.0823	0.4634	0.4824	0.4774	0.8918	0.8986	0.8958	0.601	0.6028	0.5991	0.0789	0.0836	0.0829	0.6716	0.6229	0.6142	0.923	0.9262	0.9182	0.6636	0.6285	0.613	0.0791	0.0836	0.0812	0.626	0.6192	0.6095	0.9209	0.9183	0.935	0.6718	0.6279	0.6377	0.0797
11:00:00	34	0.0822	0.083	0.0825	0.0816	0.0809	0.0803	0.0798	0.0798	0.0799	0.0796	0.079	0.0785	0.0831	0.0818	0.4686	0.4858	0.4808	0.9024	0.9088	0.9052	0.6104	0.6126	0.6063	0.0787	0.0832	0.0822	0.6791	0.63	0.6198	0.931	0.9348	0.927	0.6728	0.6464	0.6339	0.079	0.0835	0.0808	0.634	0.6258	0.6165	0.9282	0.9253	0.9433	0.6811	0.6492	0.6525	0.0799
11:15:00	34	0.0822	0.0829	0.0829	0.0816	0.0809	0.0804	0.0798	0.0798	0.0801	0.0795	0.0795	0.0787	0.0834	0.0822	0.4732	0.4906	0.485	0.9133	0.9193	0.9155	0.6193	0.6205	0.6188	0.0789	0.0836	0.0823	0.6853	0.6394	0.627	0.9401	0.9422	0.9344	0.6771	0.6588	0.6473	0.0792	0.0837	0.0811	0.6398	0.6323	0.6234	0.9359	0.9321	0.9502	0.6877	0.6621	0.6608	0.0797
11:30:00	34	0.0819	0.083	0.0827	0.082	0.081	0.0806	0.0796	0.0798	0.0798	0.0794	0.0795	0.0783	0.0834	0.0821	0.4767	0.4954	0.4899	0.9227	0.9257	0.9221	0.6252	0.6377	0.6292	0.0787	0.083	0.0824	0.6902	0.6431	0.6322	0.9464	0.9496	0.941	0.6853	0.667	0.6572	0.0789	0.0835	0.0811	0.6455	0.6368	0.6281	0.9426	0.9389	0.9576	0.6948	0.6703	0.669	0.0797
11:45:00	34	0.082	0.0828	0.082	0.0816	0.0809	0.0803	0.0792	0.0794	0.0795	0.079	0.0789	0.0785	0.083	0.082	0.4804	0.4993	0.4942	0.9291	0.9327	0.9281	0.6411	0.6458	0.6388	0.0786	0.0827	0.0818	0.6979	0.6501	0.6381	0.9524	0.9547	0.9457	0.6887	0.672	0.663	0.0788	0.0833	0.0806	0.6514	0.6428	0.6332	0.9474	0.9439	0.9636	0.6972	0.6766	0.6752	0.0794
12:00:00	34	0.082	0.0825	0.0825	0.0814	0.0808	0.0805	0.0793	0.0796	0.0795	0.079	0.0789	0.0782	0.0832	0.0816	0.4851	0.5049	0.499	0.9342	0.9395	0.936	0.6543	0.6572	0.6509	0.0787	0.083	0.082	0.7015	0.656	0.6432	0.9584	0.9616	0.9518	0.6939	0.6805	0.672	0.0792	0.0835	0.0806	0.6553	0.6481	0.6375	0.9538	0.95	0.9688	0.7042	0.6843	0.6817	0.0791
12:15:00	34	0.0826	0.0829	0.083	0.0819	0.0812	0.0807	0.0794	0.0796	0.0799	0.0795	0.0791	0.0784	0.0833	0.0822	0.4896	0.5094	0.5043	0.9417	0.9468	0.9427	0.6635	0.6685	0.662	0.0788	0.0834	0.0825	0.7042	0.6592	0.6467	0.9627	0.9668	0.9557	0.6982	0.687	0.6783	0.0793	0.0838	0.0813	0.6587	0.6519	0.6411	0.9576	0.954	0.9743	0.7081	0.6908	0.6875	0.0797
12:30:00	34	0.0825	0.0834	0.083	0.0813	0.0812	0.0804	0.0796	0.0797	0.08	0.0793	0.079	0.0787	0.0836	0.0823	0.4943	0.5137	0.5085	0.949	0.9532	0.9499	0.6736	0.6786	0.6697	0.0792	0.0835	0.0827	0.7091	0.6651	0.6516	0.9689	0.9723	0.9607	0.7009	0.6925	0.6829	0.079	0.084	0.0812	0.663	0.6562	0.6459	0.9627	0.9593	0.979	0.7123	0.6949	0.6917	0.0799
12:45:00	34	0.0826	0.0832	0.0827	0.0814	0.0809	0.0808	0.0795	0.0798	0.0798	0.0792	0.0791	0.0786	0.0835	0.082	0.4981	0.518	0.5131	0.9549	0.9576	0.9534	0.6807	0.6844	0.6749	0.0788	0.0836	0.0824	0.7117	0.6687	0.6538	0.9747	0.9754	0.9655	0.7029	0.6953	0.687	0.079	0.0839	0.0811	0.6665	0.6597	0.6482	0.9675	0.9634	0.9842	0.7126	0.6978	0.6939	0.0797
13:00:00	34	0.0823	0.0832	0.0826	0.0813	0.0811	0.0809	0.0794	0.0797	0.0796	0.0793	0.079	0.0785	0.0838	0.0823	0.5019	0.5226	0.5177	0.9602	0.9607	0.9577	0.6864	0.6899	0.6815	0.0787	0.0834	0.0826	0.7144	0.6729	0.6565	0.9782	0.978	0.9673	0.7052	0.6991	0.6914	0.0787	0.0837	0.0811	0.6694	0.6626	0.6524	0.9705	0.9658	0.9876	0.7133	0.7022	0.6971	0.0798
~End
Original Filename: 20230701_zA10b_dose-response_all-bugs; Date Last Saved: 7/2/2023 9:22:11 PM
[truncated: 48 more columns]

## Sheet: 20230404_zA1
20230404_zA1		Bug:	No bug	S. epi	S. epi	S. epi	Aero	Aero	Aero	Z20	Z20	Z20
		1	2	3	4	5	6	7	8	9	10	11	12
[S100] (uM):	a	Buffer
0	b	Buffer	Buffer Background	S. epi			Aeromonas CR1			Vibrio Z20			Buffer
5	c		Buffer + 5 uM S100	S. epi + 5 uM S100			Aero + 5 uM S100			Z20 + 5 uM S100
10	d		Buffer + 10 uM S100	S. epi + 10 uM S100			Aero + 10 uM S100			Z20 + 10 uM S100
25	e		Buffer + 25 uM S100	S. epi + 25 uM S100			Aero + 25 uM S100			Z20 + 25 uM S100
50	f		Buffer + 50 uM S100	S. epi + 50 uM S100			Aero + 50 uM S100			Z20 + 50 uM S100
100	g		Buffer + 100 uM S100	S. epi + 100 uM S100			Aero + 100 uM S100			Z20 + 100 uM S100
	h	Buffer
##BLOCKS= 1
Plate:	Plate1	1.3	TimeFormat	Kinetic	Absorbance	Raw	FALSE	53	46800	900				1	600	1	12	96	1	8
Time	Temperature(¡C)	A1	A2	A3	A4	A5	A6	A7	A8	A9	A10	A11	A12	B1	B2	B3	B4	B5	B6	B7	B8	B9	B10	B11	B12	C1	C2	C3	C4	C5	C6	C7	C8	C9	C10	C11	C12	D1	D2	D3	D4	D5	D6	D7	D8	D9	D10	D11	D12
00:00:00	26	0.0814	0.0842	0.0807	0.0799	0.0802	0.0799	0.0786	0.0789	0.0791	0.0788	0.0803	0.0815	0.0824	0.0805	0.0808	0.0802	0.0821	0.0801	0.0795	0.0792	0.0785	0.0795	0.0791	0.0783	0.0874	0.0809	0.0803	0.0809	0.0796	0.0791	0.0797	0.0792	0.0796	0.0794	0.0789	0.0781	0.0823	0.0803	0.0803	0.0814	0.0816	0.0783	0.0782	0.0794	0.081	0.0795	0.0794	0.0779
00:14:58	26.5	0.0815	0.0839	0.0806	0.0796	0.0803	0.0791	0.0783	0.0787	0.0789	0.0786	0.0803	0.0816	0.0821	0.08	0.0804	0.0801	0.0824	0.08	0.0788	0.0789	0.0786	0.0791	0.0789	0.0783	0.0873	0.0805	0.08	0.0809	0.0797	0.0791	0.0789	0.0789	0.079	0.0794	0.0792	0.0778	0.0821	0.08	0.0802	0.0808	0.0813	0.0782	0.0777	0.0793	0.081	0.0795	0.0799	0.0774
00:29:57	27.5	0.0813	0.0841	0.0807	0.0796	0.0804	0.0795	0.078	0.0785	0.0789	0.0786	0.0802	0.0813	0.0819	0.0803	0.0807	0.0806	0.0825	0.0802	0.0794	0.0793	0.0787	0.0795	0.079	0.0781	0.0875	0.0807	0.0803	0.0811	0.0796	0.0794	0.0794	0.0791	0.0797	0.0799	0.0795	0.0779	0.0821	0.0804	0.0803	0.081	0.0814	0.0781	0.0779	0.0794	0.0815	0.0802	0.0798	0.0772
00:44:55	28.5	0.081	0.0835	0.0802	0.0796	0.0802	0.0793	0.078	0.0781	0.0783	0.0786	0.0797	0.081	0.0817	0.08	0.0809	0.0801	0.0824	0.0804	0.0792	0.0791	0.0789	0.0796	0.079	0.0782	0.0872	0.0804	0.0801	0.0812	0.0797	0.0793	0.0794	0.0792	0.0797	0.0798	0.0796	0.0775	0.082	0.0801	0.0804	0.0809	0.0813	0.0782	0.0783	0.0797	0.0819	0.0799	0.08	0.0773
00:59:59	29.5	0.0816	0.0842	0.081	0.0805	0.0808	0.0798	0.0785	0.079	0.079	0.0793	0.0804	0.0811	0.0826	0.0806	0.0813	0.081	0.0829	0.0812	0.0805	0.0805	0.0799	0.0803	0.0804	0.0784	0.0879	0.081	0.0807	0.0817	0.0804	0.0804	0.0806	0.0802	0.0806	0.0812	0.0808	0.0779	0.0825	0.0808	0.0812	0.0814	0.0821	0.0797	0.0792	0.0803	0.083	0.0816	0.0811	0.0776
01:15:00	30.5	0.0812	0.0836	0.0805	0.0796	0.08	0.079	0.0778	0.0782	0.0785	0.0784	0.0796	0.0812	0.0818	0.0802	0.0809	0.0804	0.0828	0.0817	0.0807	0.0808	0.0803	0.081	0.0808	0.0782	0.0875	0.0806	0.0804	0.0813	0.0801	0.0806	0.0809	0.0808	0.081	0.0813	0.0816	0.0777	0.0822	0.0804	0.0808	0.0811	0.0814	0.0798	0.079	0.0809	0.0842	0.0823	0.0821	0.077
01:30:00	31.5	0.0811	0.0837	0.0803	0.0794	0.08	0.0792	0.0781	0.078	0.0782	0.0784	0.0794	0.0809	0.0818	0.0801	0.0807	0.0805	0.0823	0.0827	0.082	0.0818	0.0819	0.0821	0.082	0.0778	0.0871	0.0803	0.0804	0.0811	0.0799	0.0818	0.0822	0.0819	0.0831	0.083	0.0829	0.0775	0.082	0.0802	0.0807	0.0811	0.0817	0.0808	0.0807	0.0821	0.0857	0.084	0.0839	0.0773
01:45:00	32	0.0815	0.0839	0.0806	0.0797	0.08	0.0789	0.0781	0.0784	0.0786	0.0786	0.0802	0.0808	0.0823	0.0805	0.0813	0.0805	0.0825	0.0853	0.0845	0.0847	0.0847	0.0848	0.0849	0.0782	0.0875	0.0808	0.0806	0.0816	0.0803	0.0844	0.0851	0.0846	0.0861	0.0862	0.0862	0.0775	0.0825	0.0804	0.0812	0.0816	0.0818	0.0832	0.0828	0.0848	0.0892	0.0877	0.0872	0.0773
02:00:00	32.5	0.0816	0.0844	0.0809	0.08	0.0806	0.0796	0.0786	0.0787	0.0787	0.0789	0.0802	0.0816	0.0825	0.081	0.0818	0.0816	0.0834	0.0894	0.0886	0.0884	0.0893	0.0897	0.0896	0.0786	0.0878	0.0811	0.0815	0.0822	0.0808	0.0884	0.0894	0.0888	0.0914	0.0915	0.0919	0.078	0.0828	0.081	0.0816	0.0825	0.0826	0.0875	0.0877	0.0891	0.0949	0.0937	0.093	0.0777
02:15:00	33	0.0817	0.0839	0.0807	0.0798	0.0804	0.0796	0.0783	0.0787	0.0789	0.0788	0.08	0.0809	0.0825	0.0804	0.0818	0.0816	0.0834	0.0958	0.0948	0.095	0.0966	0.0964	0.0963	0.0783	0.0878	0.0806	0.0814	0.0825	0.0813	0.0949	0.0959	0.096	0.0992	0.0995	0.1002	0.0777	0.0825	0.0804	0.0818	0.0827	0.0826	0.0939	0.0937	0.0961	0.1041	0.1032	0.1028	0.0776
02:30:00	33.5	0.0816	0.084	0.0806	0.0798	0.0806	0.0795	0.0783	0.0786	0.0786	0.0787	0.0798	0.0812	0.0825	0.0802	0.082	0.0816	0.0836	0.1076	0.1069	0.1071	0.1095	0.1099	0.1087	0.0779	0.0877	0.0806	0.0816	0.0828	0.0813	0.1068	0.1087	0.1083	0.1141	0.1144	0.1159	0.0778	0.0826	0.0805	0.0821	0.0829	0.0828	0.1053	0.1061	0.1077	0.12	0.1194	0.1197	0.0772
02:45:00	33.5	0.0814	0.0843	0.0807	0.0799	0.0806	0.0797	0.0783	0.0789	0.0787	0.0787	0.0799	0.0811	0.0824	0.0808	0.0825	0.0821	0.0841	0.129	0.1281	0.128	0.1299	0.1302	0.1288	0.0782	0.0876	0.081	0.0822	0.0834	0.0819	0.1281	0.131	0.1301	0.1376	0.1373	0.1397	0.0778	0.0826	0.0808	0.0829	0.0833	0.0834	0.1264	0.127	0.1297	0.144	0.1454	0.1447	0.0775
03:00:00	34	0.0818	0.0842	0.0813	0.0801	0.0809	0.0797	0.0786	0.0789	0.0791	0.0789	0.0798	0.0813	0.0828	0.0808	0.0836	0.0833	0.085	0.1554	0.155	0.1543	0.157	0.1572	0.1555	0.0786	0.088	0.081	0.0833	0.0844	0.0828	0.1538	0.1561	0.1566	0.1684	0.1682	0.1715	0.078	0.0831	0.0811	0.084	0.0844	0.0845	0.1516	0.1514	0.1542	0.1769	0.1789	0.1777	0.0777
03:15:00	34	0.082	0.0846	0.0818	0.0805	0.081	0.0801	0.079	0.0793	0.0796	0.0796	0.0805	0.0819	0.0832	0.0813	0.0848	0.0845	0.0862	0.1904	0.1901	0.1886	0.1928	0.1931	0.1936	0.079	0.0882	0.0814	0.0849	0.0859	0.0842	0.1906	0.1941	0.194	0.2078	0.2097	0.2141	0.0783	0.0833	0.0815	0.0856	0.0856	0.0857	0.1876	0.1865	0.1906	0.2197	0.2196	0.2184	0.0782
03:30:00	34	0.0816	0.0842	0.0811	0.08	0.0806	0.0798	0.0784	0.0788	0.079	0.0791	0.0801	0.0817	0.0825	0.0808	0.0854	0.0853	0.0868	0.2452	0.2431	0.2416	0.23	0.2295	0.2293	0.0785	0.0877	0.0808	0.0857	0.0867	0.0849	0.2457	0.2471	0.2469	0.2541	0.2561	0.2599	0.0778	0.0828	0.0807	0.0862	0.0866	0.0864	0.2404	0.237	0.2418	0.2637	0.2749	0.2704	0.0776
03:45:00	34.5	0.0817	0.0841	0.0807	0.0802	0.0809	0.0798	0.0786	0.0785	0.0789	0.079	0.0798	0.0812	0.0828	0.0806	0.087	0.0866	0.0883	0.2931	0.3089	0.2908	0.2869	0.2843	0.2794	0.0785	0.0877	0.0809	0.0878	0.0888	0.0866	0.3048	0.3053	0.302	0.2985	0.2984	0.2951	0.0778	0.083	0.0809	0.0882	0.0882	0.0882	0.2948	0.3	0.2966	0.3043	0.3052	0.3025	0.0775
04:00:00	34.5	0.0817	0.0844	0.0814	0.0802	0.0808	0.0802	0.0787	0.0789	0.0788	0.0792	0.0801	0.0814	0.0826	0.0811	0.0896	0.0885	0.0904	0.3195	0.3169	0.3161	0.3017	0.3022	0.2999	0.0787	0.0878	0.0811	0.0909	0.092	0.0895	0.3301	0.3329	0.3309	0.318	0.3238	0.3231	0.0779	0.083	0.0809	0.0915	0.0911	0.091	0.3234	0.32	0.3227	0.329	0.3203	0.3306	0.0778
04:15:00	34.5	0.0818	0.0843	0.0813	0.0804	0.0808	0.0802	0.0785	0.079	0.0791	0.0794	0.0803	0.0814	0.0827	0.0812	0.0928	0.092	0.0936	0.3433	0.3415	0.3419	0.3249	0.3229	0.3184	0.0789	0.0878	0.0812	0.0952	0.0966	0.093	0.3664	0.3674	0.3619	0.3449	0.3484	0.3505	0.0783	0.0831	0.0811	0.0958	0.0953	0.0948	0.3645	0.3612	0.3654	0.357	0.3547	0.3553	0.0776
04:30:00	34.5	0.0815	0.084	0.0809	0.0798	0.0805	0.0795	0.0782	0.0789	0.0788	0.079	0.08	0.081	0.0822	0.0807	0.0965	0.0953	0.0968	0.3615	0.3631	0.3634	0.343	0.3415	0.3421	0.0785	0.0875	0.0805	0.0999	0.1017	0.0969	0.381	0.3836	0.3822	0.3504	0.3554	0.3532	0.0779	0.0825	0.0805	0.1007	0.0996	0.0992	0.3809	0.3846	0.3843	0.3653	0.3559	0.3552	0.0776
04:45:00	35	0.0822	0.0845	0.0815	0.0805	0.0809	0.08	0.0786	0.0794	0.0796	0.0795	0.0804	0.0817	0.083	0.0812	0.1025	0.1013	0.1027	0.371	0.3743	0.3713	0.3434	0.3431	0.3413	0.0791	0.0882	0.0811	0.1082	0.1108	0.1041	0.3906	0.3882	0.3871	0.3625	0.3635	0.3638	0.0783	0.0831	0.081	0.109	0.1074	0.1064	0.3915	0.3912	0.3889	0.3738	0.3641	0.3643	0.078
05:00:00	35	0.0818	0.0844	0.0812	0.0801	0.081	0.0799	0.0784	0.0792	0.0791	0.0792	0.0801	0.0814	0.0827	0.0813	0.1101	0.1092	0.1099	0.3834	0.3855	0.3816	0.3546	0.3531	0.3505	0.0788	0.088	0.0812	0.1183	0.122	0.1134	0.4032	0.4062	0.3996	0.3746	0.3737	0.3761	0.078	0.0829	0.081	0.1197	0.1173	0.1157	0.408	0.4092	0.4048	0.3882	0.3779	0.3786	0.0778
05:15:00	35	0.0821	0.0845	0.0815	0.0803	0.0809	0.0799	0.0788	0.0792	0.0793	0.0796	0.0801	0.0815	0.083	0.0811	0.1209	0.1188	0.1195	0.3979	0.3997	0.3938	0.3654	0.3644	0.3613	0.079	0.0883	0.0812	0.1318	0.1351	0.1247	0.4312	0.4393	0.4295	0.3822	0.385	0.3854	0.0786	0.0832	0.081	0.132	0.1292	0.1274	0.4371	0.4418	0.4383	0.3958	0.3861	0.3859	0.0778
05:30:00	35	0.0819	0.0848	0.0814	0.0804	0.0813	0.0803	0.0789	0.0794	0.0794	0.0795	0.0804	0.082	0.0828	0.0812	0.1329	0.1313	0.1315	0.4312	0.4315	0.4271	0.3733	0.3721	0.3695	0.079	0.0884	0.0813	0.1466	0.1505	0.1378	0.463	0.4605	0.4594	0.3963	0.3936	0.3934	0.0785	0.0834	0.081	0.1468	0.1433	0.1408	0.4594	0.4631	0.4593	0.41	0.4011	0.3988	0.0782
05:45:00	35	0.0817	0.0843	0.0811	0.0803	0.081	0.0799	0.0786	0.079	0.0792	0.0792	0.08	0.0818	0.0826	0.081	0.1471	0.1456	0.1451	0.4686	0.4658	0.4654	0.3816	0.3808	0.3769	0.0789	0.0879	0.081	0.1643	0.1684	0.1533	0.4931	0.4895	0.4906	0.3981	0.4078	0.4006	0.0783	0.0832	0.0809	0.1635	0.1598	0.1568	0.4909	0.4862	0.4896	0.4147	0.4039	0.402	0.0778
06:00:00	35	0.0822	0.0846	0.0815	0.0803	0.081	0.0802	0.0787	0.0793	0.0795	0.0793	0.0802	0.0817	0.0831	0.0813	0.1641	0.1626	0.161	0.4925	0.4925	0.4896	0.3975	0.3964	0.3931	0.0792	0.0883	0.0812	0.1841	0.1888	0.1715	0.5273	0.5183	0.5253	0.4067	0.4109	0.4092	0.0779	0.0833	0.081	0.1825	0.1781	0.1746	0.5237	0.5223	0.521	0.4249	0.4112	0.41	0.078
06:15:00	35	0.0821	0.0845	0.0813	0.0807	0.0812	0.0802	0.0786	0.0793	0.0796	0.0793	0.0803	0.0818	0.083	0.0811	0.1823	0.1809	0.1789	0.534	0.5307	0.5289	0.4066	0.4065	0.4029	0.079	0.0881	0.0812	0.2072	0.212	0.1914	0.5554	0.5463	0.5514	0.4145	0.4198	0.4169	0.0785	0.0832	0.081	0.2038	0.1994	0.1938	0.5492	0.5391	0.5464	0.436	0.4176	0.419	0.078
06:30:00	35	0.0816	0.0844	0.0811	0.0802	0.0806	0.08	0.079	0.0791	0.0792	0.0794	0.0799	0.0814	0.0826	0.081	0.2027	0.2004	0.1982	0.547	0.5508	0.5427	0.4179	0.4189	0.4141	0.0788	0.0878	0.0809	0.2328	0.2392	0.2151	0.5676	0.563	0.5665	0.4244	0.4275	0.4266	0.0781	0.0831	0.081	0.2276	0.2222	0.2163	0.5616	0.5578	0.5611	0.4468	0.4309	0.4305	0.0777
06:45:00	35	0.0822	0.0843	0.0816	0.0806	0.0813	0.0802	0.0788	0.0792	0.0795	0.0795	0.0806	0.0814	0.083	0.0816	0.2258	0.2237	0.2209	0.5709	0.5681	0.5667	0.4313	0.4306	0.4261	0.0791	0.0882	0.0815	0.2594	0.2656	0.2403	0.6024	0.6047	0.597	0.4371	0.442	0.4408	0.0786	0.0833	0.0814	0.2509	0.2469	0.2401	0.5954	0.6008	0.5956	0.4591	0.4455	0.443	0.078
07:00:00	35	0.0822	0.0846	0.0814	0.081	0.0813	0.0802	0.0789	0.079	0.0797	0.0793	0.0804	0.082	0.0832	0.0814	0.2499	0.2474	0.2444	0.5959	0.5972	0.5914	0.4478	0.4458	0.4393	0.0791	0.0883	0.0816	0.2904	0.2974	0.2678	0.641	0.6408	0.6343	0.4483	0.456	0.4526	0.0784	0.0834	0.0813	0.2779	0.2729	0.2652	0.6294	0.6316	0.6267	0.4752	0.4563	0.4537	0.0779
07:15:00	35	0.082	0.0845	0.0816	0.0806	0.0811	0.0799	0.0786	0.0794	0.0798	0.0796	0.0803	0.0816	0.083	0.0814	0.274	0.2722	0.2686	0.6405	0.6374	0.6285	0.4624	0.4602	0.4537	0.0791	0.0882	0.0812	0.3206	0.3275	0.2966	0.6775	0.6768	0.67	0.4606	0.4693	0.4626	0.0787	0.083	0.0813	0.3037	0.2996	0.2901	0.6663	0.6682	0.6649	0.4914	0.4692	0.4658	0.078
07:30:00	35	0.0817	0.0846	0.0814	0.0808	0.0811	0.0801	0.0787	0.0794	0.0798	0.0792	0.0802	0.0815	0.0827	0.0814	0.3008	0.2999	0.296	0.6786	0.6716	0.6705	0.4757	0.4705	0.4678	0.0792	0.0879	0.0814	0.354	0.3585	0.3258	0.7173	0.7157	0.703	0.4802	0.4857	0.4803	0.0786	0.0832	0.0811	0.332	0.3266	0.3168	0.7047	0.706	0.7012	0.512	0.4875	0.4854	0.0781
07:45:00	35.5	0.0822	0.0846	0.0815	0.0806	0.0811	0.0801	0.0791	0.0792	0.0798	0.0794	0.0804	0.0817	0.0831	0.0814	0.3275	0.3291	0.3243	0.712	0.7089	0.7029	0.4889	0.4834	0.482	0.0792	0.0884	0.0814	0.388	0.3934	0.3579	0.7446	0.7407	0.7349	0.4949	0.4978	0.4929	0.0785	0.0835	0.0812	0.3609	0.3554	0.3443	0.7316	0.7304	0.73	0.5271	0.5038	0.5019	0.0782
08:00:00	35.5	0.0817	0.0841	0.0812	0.0806	0.0806	0.0802	0.0789	0.0792	0.0801	0.0791	0.0804	0.0818	0.083	0.081	0.3591	0.3593	0.3526	0.7302	0.7302	0.7227	0.5044	0.4964	0.4915	0.079	0.088	0.0812	0.4223	0.4266	0.3899	0.7648	0.7625	0.7566	0.5122	0.5135	0.5081	0.0785	0.0832	0.081	0.3915	0.3852	0.3725	0.754	0.7529	0.7529	0.5422	0.52	0.5145	0.0782
08:15:00	35.5	0.0817	0.0841	0.0815	0.0803	0.0808	0.0801	0.0787	0.0792	0.0796	0.0792	0.0801	0.0817	0.0827	0.081	0.3889	0.3877	0.38	0.7544	0.7556	0.75	0.5195	0.5097	0.5041	0.079	0.088	0.0809	0.4569	0.461	0.4225	0.7835	0.7826	0.7757	0.5258	0.5265	0.5191	0.0781	0.0829	0.0808	0.4235	0.4157	0.4025	0.7734	0.7718	0.773	0.5581	0.5344	0.5294	0.0779
08:30:00	35.5	0.0819	0.0842	0.081	0.0806	0.0808	0.0799	0.0789	0.0791	0.0795	0.0792	0.0804	0.0816	0.0827	0.081	0.4168	0.415	0.4068	0.7765	0.7783	0.7709	0.5313	0.5244	0.5173	0.0789	0.088	0.0812	0.4902	0.4932	0.4534	0.8029	0.8026	0.7945	0.54	0.5399	0.5326	0.078	0.0831	0.081	0.4553	0.4464	0.4311	0.7925	0.7913	0.7921	0.5704	0.5497	0.542	0.078
08:45:00	35.5	0.0818	0.0844	0.0815	0.0805	0.0809	0.0799	0.0789	0.0793	0.0797	0.0793	0.0805	0.0815	0.0827	0.0813	0.4418	0.4362	0.4302	0.7954	0.7972	0.7931	0.5437	0.5357	0.5288	0.0789	0.0881	0.0812	0.5159	0.5186	0.482	0.818	0.8192	0.8108	0.5519	0.5546	0.5445	0.0784	0.0831	0.0812	0.4814	0.473	0.4581	0.8087	0.8086	0.8111	0.5849	0.5652	0.5568	0.0778
09:00:00	35.5	0.0821	0.0846	0.0817	0.0808	0.081	0.0797	0.0789	0.0793	0.0796	0.0795	0.0803	0.0818	0.083	0.0812	0.4586	0.4549	0.4498	0.8141	0.8161	0.8093	0.556	0.549	0.5395	0.079	0.0882	0.0814	0.5369	0.541	0.5035	0.8328	0.8361	0.8246	0.5638	0.5685	0.5574	0.0786	0.0833	0.0814	0.5032	0.4951	0.4812	0.8249	0.825	0.8268	0.5986	0.5812	0.5682	0.078
09:15:00	35.5	0.0821	0.0848	0.0817	0.0811	0.0808	0.0802	0.079	0.0795	0.0799	0.0794	0.0803	0.0815	0.0832	0.0814	0.4747	0.4719	0.4661	0.8284	0.8299	0.8229	0.5643	0.5588	0.5515	0.0792	0.0883	0.0814	0.5511	0.5544	0.5203	0.8464	0.8511	0.8392	0.5782	0.5813	0.5667	0.0787	0.0832	0.0812	0.5208	0.5109	0.4977	0.8389	0.8391	0.843	0.613	0.5946	0.5802	0.0782
09:30:00	35.5	0.0815	0.0842	0.0813	0.0806	0.0809	0.0799	0.0787	0.079	0.0795	0.079	0.0802	0.0816	0.0826	0.081	0.4861	0.4842	0.4785	0.8389	0.8409	0.8339	0.5796	0.572	0.563	0.0791	0.088	0.0811	0.5664	0.5699	0.5358	0.8583	0.8629	0.8498	0.587	0.5904	0.5775	0.0782	0.083	0.081	0.5368	0.5282	0.5139	0.8515	0.8522	0.855	0.6241	0.6037	0.5895	0.0778
09:45:00	35.5	0.0817	0.0845	0.0815	0.0808	0.0809	0.0798	0.0786	0.0794	0.0795	0.0794	0.0804	0.0818	0.0828	0.0811	0.4948	0.4933	0.4878	0.8533	0.8545	0.8486	0.5899	0.5848	0.578	0.079	0.0882	0.0815	0.5753	0.5795	0.5452	0.8692	0.8745	0.8616	0.6012	0.6052	0.5876	0.0783	0.0832	0.0812	0.5479	0.5392	0.5255	0.8639	0.8651	0.8672	0.6407	0.61	0.5998	0.078
10:00:00	35.5	0.082	0.0846	0.0818	0.0808	0.0809	0.0801	0.0789	0.0796	0.08	0.0793	0.0806	0.082	0.0831	0.0816	0.5004	0.4987	0.4942	0.8641	0.865	0.8598	0.5975	0.5958	0.5896	0.0794	0.0885	0.0816	0.5849	0.5894	0.554	0.8794	0.8864	0.8717	0.6184	0.6128	0.5955	0.0787	0.0831	0.0813	0.5573	0.5497	0.536	0.8749	0.8775	0.8786	0.6572	0.6245	0.6205	0.0782
10:15:00	35.5	0.0817	0.0844	0.0815	0.0805	0.0806	0.08	0.0786	0.0795	0.0794	0.0791	0.0801	0.082	0.0827	0.081	0.5045	0.5023	0.4981	0.8735	0.8757	0.8707	0.6063	0.6047	0.6043	0.0788	0.088	0.0813	0.595	0.5981	0.563	0.8886	0.8955	0.881	0.6341	0.611	0.6149	0.0782	0.083	0.0812	0.5678	0.5589	0.5444	0.8845	0.8886	0.8892	0.668	0.6397	0.6362	0.078
10:30:00	35.5	0.0818	0.0845	0.0816	0.0805	0.0809	0.08	0.0788	0.0795	0.0796	0.0792	0.0801	0.082	0.0827	0.0813	0.5094	0.5073	0.5037	0.8803	0.8838	0.88	0.6179	0.6188	0.6121	0.0788	0.0882	0.0813	0.6044	0.6092	0.5724	0.8975	0.9041	0.8902	0.6478	0.6314	0.6323	0.0785	0.0828	0.0814	0.5772	0.5684	0.5527	0.8939	0.8986	0.8995	0.677	0.6522	0.648	0.078
10:45:00	35.5	0.0819	0.0846	0.0815	0.0804	0.0807	0.0802	0.079	0.0792	0.0796	0.0789	0.08	0.0818	0.0829	0.0812	0.5139	0.511	0.5073	0.8898	0.8942	0.8887	0.6183	0.6206	0.6203	0.0789	0.0881	0.0812	0.6144	0.6182	0.5815	0.9058	0.9134	0.8989	0.6596	0.646	0.6439	0.0784	0.0832	0.0811	0.5876	0.5773	0.5626	0.9029	0.9084	0.9087	0.6843	0.6608	0.657	0.0782
11:00:00	35.5	0.0821	0.0847	0.0822	0.0806	0.0811	0.08	0.0792	0.0797	0.08	0.0795	0.0806	0.0819	0.0832	0.0818	0.5186	0.5162	0.5132	0.9009	0.9013	0.8974	0.6325	0.6288	0.6178	0.0793	0.0885	0.0817	0.6174	0.624	0.5868	0.9132	0.9205	0.9068	0.666	0.655	0.6512	0.0788	0.0836	0.0816	0.5919	0.5834	0.5675	0.9104	0.9171	0.917	0.6898	0.6698	0.6654	0.0782
11:15:00	35.5	0.0816	0.0841	0.0813	0.0799	0.0806	0.0798	0.0787	0.0793	0.0794	0.0793	0.0801	0.0817	0.0827	0.0808	0.524	0.5212	0.5176	0.909	0.91	0.9044	0.6473	0.6412	0.6322	0.0788	0.088	0.0809	0.6286	0.6352	0.5971	0.921	0.928	0.9135	0.6732	0.6627	0.659	0.0785	0.083	0.0808	0.6018	0.5915	0.5767	0.9182	0.9255	0.9247	0.6951	0.6751	0.6711	0.0781
11:30:00	35.5	0.0818	0.0844	0.0816	0.0806	0.0808	0.08	0.0789	0.0796	0.0797	0.0793	0.0804	0.0819	0.0828	0.0812	0.5296	0.527	0.5235	0.9158	0.9168	0.9127	0.6556	0.6512	0.6416	0.0791	0.0882	0.0813	0.6379	0.6457	0.6068	0.9264	0.9338	0.9199	0.6802	0.6727	0.6674	0.0786	0.0833	0.0811	0.611	0.6	0.5843	0.9241	0.9333	0.9316	0.7012	0.6834	0.6771	0.0779
11:45:00	35.5	0.0822	0.0847	0.0818	0.0808	0.0809	0.0803	0.0794	0.0798	0.0799	0.0795	0.0805	0.0822	0.0833	0.0813	0.5354	0.5327	0.5297	0.9204	0.9225	0.9191	0.6652	0.6603	0.6516	0.079	0.0886	0.0818	0.6442	0.6518	0.6169	0.9329	0.9398	0.9268	0.6869	0.6794	0.674	0.0788	0.0838	0.0814	0.6181	0.6074	0.5918	0.9304	0.9397	0.9385	0.7065	0.6902	0.6837	0.0779
12:00:00	35.5	0.0822	0.0846	0.0821	0.0808	0.0812	0.08	0.0791	0.0795	0.0799	0.0796	0.0807	0.082	0.0833	0.0815	0.5423	0.539	0.5363	0.926	0.9278	0.9238	0.6716	0.6664	0.6579	0.0795	0.0884	0.0815	0.651	0.6611	0.6254	0.9383	0.9448	0.9314	0.6923	0.6858	0.6798	0.0786	0.0835	0.0815	0.6254	0.6145	0.5995	0.9367	0.9464	0.9442	0.7094	0.6943	0.6886	0.0786
12:15:00	35.5	0.0818	0.0845	0.0816	0.0805	0.0809	0.08	0.0788	0.0794	0.0797	0.0793	0.0803	0.082	0.0828	0.0813	0.5481	0.5447	0.5417	0.9283	0.9313	0.9272	0.6768	0.6718	0.6632	0.0788	0.088	0.0815	0.6586	0.6705	0.6342	0.9428	0.9503	0.9365	0.6965	0.6914	0.6861	0.0785	0.0832	0.0813	0.6347	0.6236	0.6073	0.9417	0.9523	0.9502	0.7118	0.6989	0.6922	0.078
12:30:00	35.5	0.0821	0.0843	0.0816	0.0806	0.0806	0.0802	0.0788	0.08	0.0797	0.0795	0.0801	0.0821	0.0829	0.0814	0.5535	0.5508	0.5483	0.9326	0.9354	0.9321	0.684	0.6778	0.6687	0.0789	0.0882	0.0813	0.6682	0.6793	0.6416	0.9486	0.9556	0.9419	0.6997	0.6976	0.6915	0.0789	0.0835	0.0811	0.6443	0.6311	0.6148	0.9468	0.958	0.9556	0.7137	0.7014	0.6942	0.0782
12:45:00	35.5	0.0817	0.0843	0.0817	0.0803	0.0807	0.08	0.0785	0.0794	0.0794	0.0789	0.0803	0.0818	0.0827	0.0812	0.5597	0.557	0.5551	0.9372	0.9401	0.9378	0.689	0.6829	0.674	0.0786	0.0879	0.0812	0.6724	0.6868	0.649	0.9532	0.9596	0.9446	0.704	0.7015	0.6953	0.0784	0.0831	0.081	0.6502	0.6381	0.6221	0.9521	0.963	0.9596	0.7152	0.7044	0.6973	0.0782
13:00:00	35.5	0.082	0.0845	0.0817	0.0805	0.0808	0.0801	0.0789	0.0796	0.0796	0.0792	0.0804	0.0819	0.0829	0.0813	0.5656	0.5636	0.562	0.9425	0.9449	0.9423	0.6964	0.6903	0.6807	0.0788	0.0882	0.0816	0.6792	0.6928	0.6562	0.958	0.9636	0.951	0.7068	0.7048	0.699	0.0787	0.0833	0.0813	0.6577	0.645	0.6302	0.9571	0.9679	0.9648	0.7186	0.7072	0.7009	0.0783
~End
Original Filename: 20230405_zA1_dose-response_all-bugs; Date Last Saved: 4/5/2023 10:21:16 AM
[truncated: 48 more columns]

[truncated: 8 more sheets: 20230405_zA1, 20230413_zA1, 20230627_zW, 20230628_zW, 20230629_zW, 20240925_EDTA, 20240926_EDTA, 20240927_EDTA]
