# Supplementary material for: Zebrafish do not have a calprotectin ortholog
Source: PLoS One. 2025 May 2;20(5):e0322649. doi: 10.1371/journal.pone.0322649 (PMC12047837; doi:10.1371/journal.pone.0322649)
Supplement: S3 File — (XLSX) [file pone.0322649.s013.xlsx]

## Sheet: 20240122
20240122	Transfection Plate 1											Transfection Plate 2
	Well	1	2	3	4	5	6	7	8	9		Well	1	2	3	4	5	6	7	8	9
	A											A	hTLR4
	B	hTLR4			zTLR4ba			pcDNA				B	zTLR4bb			zTLR4al			pcDNA
	C											C
	D											D
	E											E
	F											F
	G											G
	H											H
	Treatment Scheme 2											Treatment Scheme 2
	Well	1	2	3	4	5	6	7	8	9		Well	1	2	3	4	5	6	7	8	9
	A											A	LPSr (0.1 ng/ul)			buffer
	B	LPSr (0.1 ng/ul)			lipid IVa (1 ng/ul)							B	lipid IVa (1 ng/ul)
	C	hA9										C	hA9
	D	zA10b										D	zA10b
	E	zA1										E	zA1
	F	zICN										F	zICN
	G	zW										G	zW
	H	buffer										H	buffer
PlateA_Firefly		1.3	PlateFormat	Endpoint	Luminescence	Raw	FALSE	1			PlateA_Firefly		1.3	PlateFormat	Endpoint	Luminescence	Raw	FALSE	1
Temperature(¡C)	Well	1	2	3	4	5	6	7	8	9	Temperature(¡C)	Well	1	2	3	4	5	6	7	8	9
27.5	A										27.5	A	35866	41334	37658	2192	2079	2598	98	82	67
	B	30183	33515	27636	52362	53963	37139	144	128	108		B	1838	1612	1730	1438	1273	1684	77	103	72
	C	38464	33412	36667	1627	1627	1694	92	51	77		C	1648	1427	1545	1325	1602	1622	139	77	98
	D	4323	4164	4107	1232	1232	1284	123	123	139		D	1740	1694	1597	1941	1982	1951	67	113	92
	E	3106	2983	2870	1129	1366	1268	98	133	67		E	1704	2033	1407	1448	1684	1499	133	98	72
	F	2762	2988	2202	1217	1242	1186	62	62	56		F	1355	1622	1633	1479	1407	1391	77	72	56
	G	3224	2336	2505	1165	1381	1427	87	82	87		G	1443	1515	1402	1345	1694	1417	56	92	62
	H	2290	1864	1905	1129	1227	1068	98	87	51		H	1494	1607	1386	1376	1710	1314	103	72	98
PlateB_Renilla		1.3	PlateFormat	Endpoint	Luminescence	Raw	FALSE	1			PlateB_Renilla		1.3	PlateFormat	Endpoint	Luminescence	Raw	FALSE	1
Temperature(¡C)	Well	1	2	3	4	5	6	7	8	9	Temperature(¡C)	Well	1	2	3	4	5	6	7	8	9
27.5	A										27.5	A	8538	9185	9185	8625	6987	9339	118	98	46
	B	6253	6387	5324	5519	5724	4995	98	51	56		B	6484	6767	6346	5344	4995	4692	103	92	72
	C	8240	4857	6530	5262	3922	4698	128	41	67		C	7557	6299	4954	4867	4944	5637	92	67	92
	D	7357	7568	6474	3496	4230	4328	103	154	77		D	7316	7059	6335	5611	5170	4739	103	123	103
	E	6366	5493	7378	3414	4456	4092	113	92	72		E	6731	6161	4456	4241	3815	4467	128	62	67
	F	8178	5848	4533	4225	4133	3650	118	82	56		F	7280	5642	4959	3871	3809	3430	72	108	92
	G	7367	6012	6418	3809	3799	4764	123	123	62		G	6274	5961	5868	3732	4395	4533	103	82	87
	H	7973	6171	6751	4508	4949	4852	77	113	56		H	5801	4600	5499	4554	4523	4754	149	87	72

## Sheet: 20240123
20240123	Transfection Plate 1											Transfection Plate 2
	Well	1	2	3	4	5	6	7	8	9		Well	1	2	3	4	5	6	7	8	9
	A											A	hTLR4
	B	hTLR4			zTLR4ba			pcDNA				B	zTLR4bb			zTLR4al			pcDNA
	C											C
	D											D
	E											E
	F											F
	G											G
	H											H
	Treatment Scheme 2											Treatment Scheme 2
	Well	1	2	3	4	5	6	7	8	9		Well	1	2	3	4	5	6	7	8	9
	A											A	LPSr (0.1 ng/ul)			buffer
	B	LPSr (0.1 ng/ul)			lipid IVa (1 ng/ul)							B	lipid IVa (1 ng/ul)
	C	hA9										C	hA9
	D	zA10b										D	zA10b
	E	zA1										E	zA1
	F	zICN										F	zICN
	G	zW										G	zW
	H	buffer										H	buffer
PlateA_Firefly		1.3	PlateFormat	Endpoint	Luminescence	Raw	FALSE	1			PlateA_Firefly		1.3	PlateFormat	Endpoint	Luminescence	Raw	FALSE	1
Temperature(¡C)	Well	1	2	3	4	5	6	7	8	9	Temperature(¡C)	Well	1	2	3	4	5	6	7	8	9
27	A										27	A	29110	30008	24120	1894	1751	1756	103	103	118
	B	39178	35322	35286	39450	41134	34598	175	92	72		B	1412	1206	1268	1196	1361	991	72	87	62
	C	43439	37370	35522	1094	1237	970	103	87	108		C	1294	1242	986	1325	1150	1027	72	87	82
	D	5134	4585	3635	1027	1001	1140	98	77	87		D	1124	1294	1017	934	1119	934	82	252	87
	E	2788	2803	2351	1047	1206	1011	77	123	108		E	1088	1248	1160	863	1027	1140	98	108	67
	F	2788	1930	2197	960	888	924	113	139	87		F	1176	1232	909	970	1145	960	98	41	87
	G	2747	2279	2500	1022	1001	1155	56	51	149		G	1217	1150	1140	909	1094	1104	87	56	72
	H	2202	2007	2125	1109	1278	1058	139	92	82		H	1099	1248	1140	1196	1011	1109	98	26	98
PlateB_Renilla		1.3	PlateFormat	Endpoint	Luminescence	Raw	FALSE	1			PlateB_Renilla		1.3	PlateFormat	Endpoint	Luminescence	Raw	FALSE	1
Temperature(¡C)	Well	1	2	3	4	5	6	7	8	9	Temperature(¡C)	Well	1	2	3	4	5	6	7	8	9
27	A										27	A	4692	4143	4759	4657	4805	4420	87	77	108
	B	3907	4436	4698	2932	3507	2834	46	72	92		B	3573	3604	3578	3578	4395	4148	108	113	77
	C	4056	4297	3845	2623	2788	2772	103	77	72		C	3281	3044	3075	3753	3845	3717	87	72	87
	D	4646	4472	4246	2772	2808	2649	56	108	98		D	3476	3070	3080	3214	3496	3311	108	139	87
	E	4369	4343	4328	3070	2798	2531	67	103	98		E	3127	2813	2659	3353	3512	4123	77	98	82
	F	4456	4297	4271	2752	2495	2593	123	103	108		F	3337	3481	2577	3132	3481	3121	77	31	67
	G	4277	3922	3907	2947	2849	2952	82	87	92		G	3394	3091	2819	3332	3414	3188	77	98	82
	H	4179	4477	4585	3075	3250	2983	128	82	51		H	3414	3224	3558	3568	3738	3584	82	92	87

## Sheet: 20240124
20240124	Transfection Plate 1											Transfection Plate 2
	Well	1	2	3	4	5	6	7	8	9		Well	1	2	3	4	5	6	7	8	9
	A											A	hTLR4
	B	hTLR4			zTLR4ba			pcDNA				B	zTLR4bb			zTLR4al			pcDNA
	C											C
	D											D
	E											E
	F											F
	G											G
	H											H
	Treatment Scheme 2											Treatment Scheme 2
	Well	1	2	3	4	5	6	7	8	9		Well	1	2	3	4	5	6	7	8	9
	A											A	LPSr (0.1 ng/ul)			buffer
	B	LPSr (0.1 ng/ul)			lipid IVa (1 ng/ul)							B	lipid IVa (1 ng/ul)
	C	hA9										C	hA9
	D	zA10b										D	zA10b
	E	zA1										E	zA1
	F	zICN										F	zICN
	G	zW										G	zW
	H	buffer										H	buffer
PlateA_Firefly		1.3	PlateFormat	Endpoint	Luminescence	Raw	FALSE	1			PlateA_Firefly		1.3	PlateFormat	Endpoint	Luminescence	Raw	FALSE	1
Temperature(¡C)	Well	1	2	3	4	5	6	7	8	9	Temperature(¡C)	Well	1	2	3	4	5	6	7	8	9
26	A										26	A	59939	45318	47787	3229	3337	3224	113	67	98
	B	50560	49938	44342	28961	35743	26471	149	62	51		B	1751	1776	1458	1838	1776	1525	46	87	56
	C	53060	52172	47613	1473	1468	1330	123	62	56		C	1520	1366	1386	1638	2110	1807	103	72	77
	D	6412	5042	4867	1155	1355	1289	77	46	46		D	1607	1330	1227	1520	1746	1648	56	185	67
	E	3209	2937	3142	1237	1299	1206	62	56	46		E	1468	1669	1273	1751	1884	1556	72	98	72
	F	3152	3178	3240	1206	1330	1309	67	72	51		F	1412	1427	1432	1602	1869	1545	72	123	72
	G	3542	4307	3630	1402	1345	1427	72	92	67		G	1294	1361	1248	1427	1684	1402	51	46	62
	H	3537	3178	3106	1489	1740	1402	46	77	51		H	1699	1576	1417	1715	1689	1515	113	77	56
PlateB_Renilla		1.3	PlateFormat	Endpoint	Luminescence	Raw	FALSE	1			PlateB_Renilla		1.3	PlateFormat	Endpoint	Luminescence	Raw	FALSE	1
Temperature(¡C)	Well	1	2	3	4	5	6	7	8	9	Temperature(¡C)	Well	1	2	3	4	5	6	7	8	9
26	A										26	A	8969	7244	7850	8394	8250	7845	87	67	41
	B	7799	7439	7259	4251	5057	4590	67	67	77		B	6489	6243	6597	6818	6402	6382	103	82	62
	C	6418	6171	6484	4487	4497	4277	113	46	72		C	6145	4944	5391	6053	5878	6104	77	87	77
	D	6541	5801	5499	3948	4415	4092	51	67	82		D	5812	5370	5565	5601	5642	5653	77	149	56
	E	5812	5170	5627	3589	3789	3717	87	72	41		E	5057	5447	5242	5807	5488	5545	77	62	56
	F	5714	5627	5688	3548	3743	3681	72	72	77		F	5920	5303	5298	5596	5899	5786	139	92	77
	G	6710	6166	6038	3558	3835	3625	77	82	62		G	5791	5565	5267	5427	5853	5052	113	41	82
	H	6654	6228	6838	3835	4754	4194	67	77	56		H	6453	5930	5940	6910	5463	5529	77	72	31

## Sheet: 20240905
20240905	Transfection Plate 1
	Well	1	2	3	4	5	6	7	8	9	10	11	12
	A	hTLR4			zTLR4ba			zTLR4bb			zTLR4al
	B
	C
	D
	E
	F	pcDNA
	G
	H
	Treatment Scheme 1
	Well	1	2	3	4	5	6	7	8	9	10	11	12
	A	LPSr (0.1 ng/ul)			lipid IVa (1 ng/ul)			LPSr (1 ng/ul)
	B	hCP 1 uM + PB
	C	hCP 10 uM + PB
	D	buffer
	E	buffer + PB
	F	LPSr (0.1 ng/ul)			lipid IVa (1 ng/ul)			LPSr (1 ng/ul)			buffer
	G	hCP 1 uM + PB			hCP 10 uM + PB						buffer + PB
	H
PlateA_Firefly		1.3	PlateFormat	Endpoint	Luminescence	Raw	FALSE	1	read height
Temperature(¡C)	Well	1	2	3	4	5	6	7	8	9	10	11	12
27	A	10781	33258	31625	11054	31287	28879	919	1099	770	1242	945	1222
	B	1894	1340	1586	786	729	965	678	626	575	811	955	981
	C	3306	2418	2690	996	570	770	729	868	570	729	868	991
	D	1407	1258	1078	498	642	508	857	827	842	678	467	791
	E	1412	837	1432	493	801	863	970	893	960	719	744	765
	F	92	67	62	51	103	82	62	62	92	72	77	92
	G	98	72	77	56	98	87				103	62	108
	H
PlateB_Renilla		1.3	PlateFormat	Endpoint	Luminescence	Raw	FALSE	1	read height
Temperature(¡C)	Well	1	2	3	4	5	6	7	8	9	10	11	12
27	A	4811	13374	12255	2685	8841	7757	5026	8338	6151	10135	7911	10176
	B	10884	9426	9005	5098	5442	6669	5072	5216	5031	6320	7347	8979
	C	12327	9554	9939	7696	3301	5519	4605	6767	4862	5534	6715	7927
	D	11315	9878	6536	3070	3912	3614	5504	6166	6299	5062	3435	6767
	E	9595	6895	9436	3748	5047	6130	6407	7275	7105	3989	5252	5237
	F	108	87	108	67	103	118	113	98	87	108	133	113
	G	87	87	92	62	51	56				67	98	113
	H

## Sheet: 20240909
20240909	Transfection Plate 1
	Well	1	2	3	4	5	6	7	8	9	10	11	12
	A	hTLR4			zTLR4ba			zTLR4bb			zTLR4al
	B
	C
	D
	E
	F	pcDNA
	G
	H
	Treatment Scheme 1
	Well	1	2	3	4	5	6	7	8	9	10	11	12
	A	LPSr (0.1 ng/ul)			lipid IVa (1 ng/ul)			LPSr (1 ng/ul)
	B	hCP 1 uM + PB
	C	hCP 10 uM + PB
	D	buffer
	E	buffer + PB
	F	LPSr (0.1 ng/ul)			lipid IVa (1 ng/ul)			LPSr (1 ng/ul)			buffer
	G	hCP 1 uM + PB			hCP 10 uM + PB						buffer + PB
	H
PlateA_Firefly		1.3	PlateFormat	Endpoint	Luminescence	Raw	FALSE	1
Temperature(¡C)	Well	1	2	3	4	5	6	7	8	9	10	11	12
29.5	A	580	1186	1047	919	2382	1114	164	180	185	252	216	175
	B	282	272	154	216	175	164	154	200	159	252	185	180
	C	298	329	149	133	169	169	175	159	108	154	175	185
	D	190	246	221	180	164	180	169	185	139	149	205	164
	E	252	180	175	210	205	128	144	149	133	154	144	195
	F	133	139	164	118	92	123	154	113	185	144	133	149
	G	118	133	175	149	113	159				92	92	175
	H
PlateB_Renilla		1.3	PlateFormat	Endpoint	Luminescence	Raw	FALSE	1
Temperature(¡C)	Well	1	2	3	4	5	6	7	8	9	10	11	12
29.5	A	205	293	293	216	334	175	313	252	323	303	272	344
	B	375	257	210	262	236	169	159	180	164	334	231	390
	C	390	277	216	144	221	216	313	169	159	329	241	298
	D	236	277	277	210	190	298	308	272	288	221	221	288
	E	288	262	262	210	226	190	308	164	293	277	226	339
	F	77	139	113	113	92	118	128	154	144	118	62	154
	G	128	149	123	200	123	133				133	139	113
	H

## Sheet: 20240911
20240911	Transfection Plate 1
	Well	1	2	3	4	5	6	7	8	9	10	11	12
	A	hTLR4			zTLR4ba			zTLR4bb			zTLR4al
	B
	C
	D
	E
	F	pcDNA
	G
	H
	Treatment Scheme 1
	Well	1	2	3	4	5	6	7	8	9	10	11	12
	A	LPSr (0.1 ng/ul)			lipid IVa (1 ng/ul)			LPSr (1 ng/ul)
	B	hCP 1 uM + PB
	C	hCP 10 uM + PB
	D	buffer
	E	buffer + PB
	F	LPSr (0.1 ng/ul)			lipid IVa (1 ng/ul)			LPSr (1 ng/ul)			buffer
	G	hCP 1 uM + PB			hCP 10 uM + PB						buffer + PB
	H
PlateA_Firefly		1.3	PlateFormat	Endpoint	Luminescence	Raw	FALSE	1	read height
Temperature(¡C)	Well	1	2	3	4	5	6	7	8	9	10	11	12
28	A	3974	2988	3358	1335	2218	3301	180	385	180	200	272	257
	B	452	406	354	277	205	359	339	200	252	175	221	344
	C	400	298	190	164	226	195	169	236	252	354	262	349
	D	447	318	339	303	221	288	318	267	216	154	164	288
	E	370	252	288	293	406	272	252	349	339	318	262	262
	F	103	56	92	62	98	82	123	82	149	56	92	123
	G	92	128	123	31	113	123				67	92	118
	H
PlateB_Renilla		1.3	PlateFormat	Endpoint	Luminescence	Raw	FALSE	1	read height
Temperature(¡C)	Well	1	2	3	4	5	6	7	8	9	10	11	12
28	A	1155	1006	1227	421	539	868	344	996	642	821	647	975
	B	1196	719	827	601	390	493	519	349	529	616	467	1058
	C	1011	626	811	431	344	590	400	575	580	652	590	744
	D	1017	688	703	447	590	791	724	673	626	293	406	827
	E	1011	832	631	791	873	852	708	765	703	585	534	1037
	F	92	92	87	118	82	118	92	92	139	51	87	103
	G	87	77	87	92	67	77				113	103	98
	H

## Sheet: 20240215
20240215	Transfection Plate 1														Transfection Plate 2
	Well	1	2	3	4	5	6	7	8	9	10	11	12		Well	1	2	3	4	5	6	7	8	9
	A	hTLR4													A	hTLR4
	B				zTLR4ba			pcDNA							B	zTLR4bb			zTLR4al			pcDNA
	C														C
	D														D
	E														E
	F														F
	G														G
	H														H
	Treatment Scheme 1														Treatment Scheme 2
	Well	1	2	3	4	5	6	7	8	9	10	11	12		Well	1	2	3	4	5	6	7	8	9
	A	buffer (no PB)													A	LPSr (0.1 ng/ul)			buffer
	B	LPSr (0.1 ng/ul)			lipid IVa (1 ng/ul)										B	lipid IVa (1 ng/ul)
	C	hA9													C	hA9
	D	zA10b													D	zA10b
	E	zA1													E	zA1
	F	zICN													F	zICN
	G	zW													G	zW
	H	buffer + PB													H	buffer
PlateA_Firefly		1.3	PlateFormat	Endpoint	Luminescence	Raw	FALSE	1	read height					PlateA_Firefly		1.3	PlateFormat	Endpoint	Luminescence	Raw	FALSE	1	read height
Temperature(¡C)	Well	1	2	3	4	5	6	7	8	9	10	11	12	Temperature(¡C)	Well	1	2	3	4	5	6	7	8	9
26	A	349	513	282										26	A	26923	11962	9508	1160	693	2218	41	108	62
	B	9847	4687	6084	9729	8815	6068	67	92	67	98	77	108		B	411	406	488	498	611	616	87	72	72
	C	15448	12681	7619	442	400	416	98	82	82	56	46	46		C	477	395	323	365	442	262	77	92	56
	D	2054	3681	1920	354	493	349	62	51	56	67	51	41		D	606	462	442	365	288	395	46	82	82
	E	1941	1273	1340	380	400	549	56	46	67	46	62	51		E	575	354	406	354	334	349	77	72	72
	F	1874	1114	1001	308	513	354	62	72	77	67	41	62		F	626	452	385	421	488	442	82	56	21
	G	3953	3491	2362	380	370	277	77	62	56	51	51	82		G	601	421	498	493	472	400	87	51	82
	H	924	909	919	585	637	365	103	67	82	92	46	98		H	560	580	411	544	400	575	72	36	72
PlateB_Renilla		1.3	PlateFormat	Endpoint	Luminescence	Raw	FALSE	1	read height					PlateB_Renilla		1.3	PlateFormat	Endpoint	Luminescence	Raw	FALSE	1	read height
Temperature(¡C)	Well	1	2	3	4	5	6	7	8	9				Temperature(¡C)	Well	1	2	3	4	5	6	7	8	9
26	A	462	852	770										26	A	3655	1325	1006	1699	893	1977	82	62	46
	B	1078	529	801	904	1052	637	77	98	67	82	98	72		B	827	226	190	303	1042	1335	62	87	56
	C	1135	780	477	703	524	708	46	72	72	51	41	62		C	919	200	246	205	606	498	67	72	62
	D	1006	1361	1011	708	780	626	72	46	51	62	51	67		D	1710	298	252	277	673	909	36	41	103
	E	1325	837	827	642	678	796	72	87	72	36	51	82		E	1792	185	298	257	924	734	67	77	67
	F	1586	1242	796	765	960	739	67	46	67	87	87	72		F	2013	169	257	190	786	1140	92	67	82
	G	1910	1648	1289	688	734	657	98	87	51	46	56	87		G	1905	1176	508	1422	1206	909	103	87	77
	H	1828	1571	1936	1335	1509	1011	62	56	72	46	67	56		H	2115	2464	1309	1730	1176	1710	92	36	92
